# Supplementary material for: Impact of FHIT loss on the translation of cancer-associated mRNAs
Source: Mol Cancer. 2017 Dec 28;16:179. doi: 10.1186/s12943-017-0749-x (PMC5745650; doi:10.1186/s12943-017-0749-x)
Supplement: Supplementary file 4 — Excel file listing all of the transcripts identified by RNA-Seq as having increased or decreased steady-state as a function of Fhit expression. These are ordered by fold change and statistical significance. (XLSX 110 kb) [file 12943_2017_749_MOESM4_ESM.xlsx]

## Sheet: Sheet1
Additional file 4. mRNAs identified by RNA-Seq as having increased or decreased steady-state as a function of Fhit expression
HGNC Symbol	RefSeq IDs	normalized RNA-seq avg E1	normalized RNA-seq avg D1	RNA-seq log2FC (D1 vs E1)	RNA-seq padj
CDCP1	NM_022842	510.266	8.36143	-3.75945	2.21486e-62
NNMT	NM_006169	742.524	83.4041	-2.66174	3.15318e-50
PLXNA2	NM_025179	527.902	51.063	-2.6186	6.45859e-37
TIE1	NM_005424	384.723	39.8711	-2.44264	1.95094e-29
MMP2	NM_001127891	150.415	7.25486	-2.38987	2.06543e-21
FLI1	NM_002017	316.749	39.5252	-2.29434	4.22708e-27
ILDR2	NM_199351	136.76	10.9874	-2.13334	2.37937e-17
THBS1	NM_003246	479.118	68.9594	-2.11701	3.65821e-22
SLCO1B3	NM_019844	238.277	32.8227	-2.0946	1.13942e-20
TNFRSF11B	NM_002546	632.989	109.937	-2.05808	1.69698e-25
ARHGDIB	NM_001175	181.774	22.25	-2.05749	7.20864e-18
TMEM71	NM_144649	107.084	7.11725	-2.04327	3.68843e-15
ABLIM1	NM_001003407	128.947	13.5427	-1.95696	1.28893e-14
ACSL5	NM_016234	291.992	47.0572	-1.92923	2.64207e-17
SERINC2	NM_018565	1114.08	250.145	-1.88702	1.13419e-29
MGLL	NM_007283	1421.2	333.332	-1.84974	5.0007e-30
FAM189A2	NM_004816	183.99	28.6066	-1.81739	1.05024e-13
PRLR	NM_000949	140.617	17.0669	-1.73215	6.53081e-11
S100A16	NM_080388	455.232	109.799	-1.682	2.98914e-17
EDN1	NM_001955	110.642	15.5475	-1.66692	2.73362e-10
TAGLN	NM_001001522	142.501	22.4583	-1.6608	1.62488e-10
GPM6B	NM_001001995	59.3121	1.31298	-1.65295	8.49249e-10
SAA1	NM_199161	553.639	130.19	-1.64531	1.39416e-14
SERPINE2	NM_006216	662.087	167.425	-1.64308	5.05542e-17
CDH13	NM_001257	84.6146	6.3566	-1.62307	2.72349e-09
OAF	NM_178507	500.674	133.985	-1.60238	2.05044e-17
TEK	NM_000459	105.639	15.7539	-1.59737	2.07667e-09
SLC1A3	NM_004172	482.995	123.69	-1.59578	5.98034e-15
DDR2	NM_006182	381.074	97.7055	-1.5923	8.31394e-15
GABBR2	NM_005458	138.992	26.5349	-1.58293	4.68919e-10
SGK1	NM_001143676	822.909	236.66	-1.57898	7.75291e-21
DYSF	NM_003494	232.578	55.0689	-1.57393	5.80504e-12
TINAGL1	NM_022164	127.831	24.2529	-1.56127	1.29501e-09
NUPR1	NM_012385	134.319	25.0843	-1.55735	1.65671e-09
PDGFRB	NM_002609	212.237	49.4079	-1.54409	6.53081e-11
EPHB1	NM_004441	85.5741	10.5727	-1.53787	2.01687e-08
TRIM58	NM_015431	708.462	208.95	-1.53511	1.06346e-18
TRIML2	NM_173553	196.532	47.6095	-1.51322	1.4093e-10
TGM2	NM_198951	1210.43	384.462	-1.48364	3.4182e-21
CXCR4	NM_001008540	205.97	47.1241	-1.47769	3.35931e-09
GRPR	NM_005314	154.749	35.5862	-1.4695	4.10192e-09
CCRL2	NM_001130910	84.9573	13.751	-1.42652	2.55278e-07
PPARG	NM_005037	327.463	95.4198	-1.42364	4.2616e-11
MFAP5	NM_003480	1391.09	443.561	-1.4182	6.75152e-15
SIRPA	NM_080792	208.744	58.8721	-1.38881	1.92447e-09
MPP4	NM_033066	176.102	46.8489	-1.38263	1.50219e-08
NRP1	NM_001024628	83.8411	14.0281	-1.37751	8.73197e-07
IGFBP7	NM_001253835	99.3105	20.2471	-1.37266	5.07704e-07
TM4SF19	NM_138461	124.508	29.782	-1.36683	1.73769e-07
OR2W3	NM_001001957	92.5353	17.4835	-1.35944	9.99646e-07
SAA2	NM_030754	117.391	24.3943	-1.35862	6.96216e-07
KCNA6	NM_002235	77.1182	12.2316	-1.35732	1.49308e-06
NPPB	NM_002521	38.5395	0	-1.35263	3.94904e-07
ARSD	NM_001669	279.492	83.3353	-1.34927	2.83725e-09
GABRG1	NM_173536	72.5492	12.7132	-1.30862	4.267e-06
ARHGAP29	NM_004815	539.272	180.546	-1.30355	2.51141e-10
ANXA3	NM_005139	1086.04	402.704	-1.27258	1.39416e-14
ITGB3	NM_000212	169.154	50.6502	-1.27024	2.55278e-07
PTPRR	NM_002849	143.643	39.4545	-1.26269	1.63656e-06
IGFBP3	NM_001013398	289.985	97.3596	-1.25573	1.11553e-08
SERPINB7	NM_003784	738.471	265.75	-1.25396	7.51064e-11
ISM1	NM_080826	38.5264	1.24418	-1.24731	5.36888e-06
LTF	NM_002343	50.2655	5.66665	-1.24304	1.53716e-05
HBEGF	NM_001945	1328.95	489.658	-1.22364	2.44149e-10
KISS1	NM_002256	413.116	150.016	-1.22328	9.61961e-10
ADAMTS15	NM_139055	115.132	31.0262	-1.21978	7.90792e-06
CPS1	NM_001122633	53.64	8.08431	-1.19908	4.07203e-05
ABCB4	NM_000443	58.6039	10.2956	-1.19791	4.3166e-05
PODXL	NM_001018111	2100.6	789.546	-1.1781	6.69536e-09
SMS	NM_004595	2817.68	1148.89	-1.17636	8.5709e-15
UBASH3B	NM_032873	607.419	237.832	-1.17416	1.67194e-10
SYNE3	NM_152592	317.653	116.366	-1.17204	6.21417e-08
CD274	NM_014143	458.427	167.641	-1.16708	1.03512e-07
FGG	NM_021870	41.3233	4.07656	-1.1611	5.49304e-05
MTSS1	NM_014751	151.178	49.7501	-1.1582	5.75512e-06
PTX3	NM_002852	1399.69	529.667	-1.15577	3.50436e-08
GLIPR1	NM_006851	1347.59	526.342	-1.15351	2.77114e-09
SLC28A3	NM_022127	357.462	127.768	-1.15092	8.99457e-07
RHOBTB1	NM_001242359	155.026	51.8237	-1.14779	6.45589e-06
SPARC	NM_003118	311.097	111.044	-1.13861	1.89303e-06
PTPRE	NM_001316676	52.1159	6.56491	-1.13716	9.85998e-05
CGREF1	NM_006569	249.317	88.7955	-1.13362	2.51803e-06
NDRG1	NM_001135242	39.0388	3.45542	-1.12555	8.79028e-05
GNA15	NM_002068	76.5797	18.9322	-1.12279	0.000132382
FGF1	NM_000800	506.653	203.493	-1.12132	8.29274e-09
FAM9C	NM_174901	476.478	190.02	-1.12073	1.77931e-08
SDC2	NM_002998	82.6728	22.0417	-1.11936	0.000117045
PAG1	NM_018440	316.863	118.717	-1.11688	1.07956e-06
HCCS	NM_001122608	761.391	317.786	-1.11286	1.61245e-10
PDCD1LG2	NM_025239	148.682	49.062	-1.11261	3.10353e-05
ANKRD1	NM_014391	3506.78	1490.59	-1.11228	3.176e-12
RBBP7	NM_002893	2479.89	1065.96	-1.1111	1.35284e-13
ANO4	NM_178826	338.292	128.797	-1.10994	9.99646e-07
TSHZ3	NM_020856	29.5321	0	-1.10636	3.32615e-05
STXBP6	NM_001304476	39.5904	3.87014	-1.10321	0.000132382
TMEM200A	NM_052913	1699.16	702.761	-1.09826	5.14166e-09
SPNS3	NM_182538	91.0112	26.6037	-1.09183	0.00014911
PAPPA2	NM_020318	785.93	330.985	-1.0911	1.35852e-09
TOX2	NM_001098796	85.9298	24.4594	-1.08609	0.000198877
RPS6KA3	NM_004586	615.376	260.013	-1.0849	2.54138e-09
ZNF699	NM_198535	974.293	413.336	-1.08424	1.65323e-09
EPAS1	NM_001430	552.02	229.191	-1.08328	2.94268e-08
ATP6V0A4	NM_020632	71.0251	17.6899	-1.0696	0.000385265
ADAMTS12	NM_030955	35.1389	3.04069	-1.06421	0.000213675
IL6R	NM_000565	322.01	125.697	-1.06044	6.65544e-06
ADAMTSL3	NM_207517	39.7731	3.93895	-1.0582	0.000264898
PDE2A	NM_002599	56.215	11.9545	-1.04517	0.00062079
TBL1X	NM_005647	341.278	142.408	-1.04376	1.00062e-06
FAM189A1	NM_015307	360.726	152.086	-1.03907	6.72676e-07
KCNB1	NM_004975	170.809	64.9497	-1.03644	5.34416e-05
IGFBP4	NM_001552	127.948	45.3295	-1.03184	0.000172118
SYAP1	NM_032796	977.534	442.154	-1.01895	2.49702e-09
AP1S2	NM_003916	168.276	64.6076	-1.0184	8.48665e-05
LOXL2	NM_002318	4297.45	1876.56	-1.01197	5.92212e-07
SUN3	NM_152782	1042.28	467.178	-1.00875	5.23381e-08
CPA4	NM_016352	205.788	81.3285	-1.00455	8.14156e-05
PLAUR	NM_002659	18045.2	8109.22	-1.0032	8.1491e-08
CSRP1	NM_004078	1546.69	715.45	-1.00308	5.42987e-10
FADS3	NM_021727	3532.92	1625.3	-1.0029	1.77849e-09
CHST2	NM_004267	510.311	227.2	-1.00256	2.28402e-07
RELN	NM_005045	81.896	20.0369	-0.991447	0.00145733
MATN2	NM_001317748	597.863	263.193	-0.98406	4.15018e-06
SH3KBP1	NM_031892	1401.24	659.739	-0.975375	4.30933e-09
ECM1	NM_004425	151.123	56.1067	-0.975106	0.00057812
ADAM21	NM_003813	59.8376	15.8227	-0.966349	0.0020928
STS	NM_000351	125.585	47.749	-0.965779	0.000560471
IL16	NM_172217	30.7657	2.69477	-0.963411	0.000881974
PCDHB13	NM_018933	54.7953	13.6822	-0.959519	0.00229637
SELENOP	NM_005410	165.045	67.7859	-0.959391	0.000215321
PROSER2	NM_153256	207.354	88.0292	-0.95673	0.000112881
NDUFS6	NM_004553	1539.16	738.461	-0.952015	8.60787e-09
HMGCS1	NM_001098272	1716.29	815.879	-0.949403	9.40942e-08
TRPC4	NM_003306	135.262	52.9972	-0.947579	0.000708286
PRPS2	NM_002765	366.897	167.145	-0.947518	9.49667e-06
ST6GAL1	NM_173216	252.179	108.003	-0.947499	0.000123616
CDYL2	NM_152342	46.8127	10.502	-0.941934	0.00278243
MAMDC2	NM_153267	38.5395	6.84014	-0.940589	0.00233691
NECTIN1	NM_002855	102.277	35.9341	-0.940587	0.00187386
CLPTM1L	NM_030782	7605.94	3693.54	-0.938026	1.16578e-08
PRSS23	NM_007173	3498.03	1678.67	-0.935807	1.58277e-07
MC5R	NM_005913	293.411	131.218	-0.935029	5.59992e-05
SLIT2	NM_001289135	79.4027	26.3954	-0.933447	0.00258367
TXLNG	NM_018360	274.505	124.309	-0.933032	3.59057e-05
PDHA1	NM_000284	772.778	373.27	-0.932789	9.43291e-08
LPAR1	NM_057159	204.45	88.1725	-0.930005	0.000224214
MSN	NM_002444	6470.35	3175.82	-0.928889	8.09451e-09
IL20RB	NM_144717	72.5753	23.9777	-0.926887	0.0029424
PIR	NM_003662	297.801	136.883	-0.923783	3.32615e-05
CCT5	NM_001306153	5255.03	2631.22	-0.917468	6.08807e-10
PTPRB	NM_001109754	442.426	211.719	-0.91202	4.70247e-06
FBXO4	NM_001297437	267.587	122.857	-0.909319	8.74624e-05
FST	NM_013409	36.8718	6.56491	-0.909034	0.00345303
TRIP13	NM_004237	1016.49	503.454	-0.908965	6.98406e-08
CASP4	NM_001225	1159.89	575.379	-0.908489	6.12028e-08
FSTL1	NM_007085	6371.41	3109.9	-0.907359	9.83924e-07
GLRX	NM_002064	242.637	111.04	-0.906817	0.000114114
HCLS1	NM_005335	34.4176	4.00775	-0.906043	0.00231592
PFKP	NM_002627	6030.37	3048.07	-0.904329	1.25896e-09
RASGRP3	NM_015376	51.1859	12.7151	-0.903247	0.00470796
CREM	NM_001881	222.481	100.196	-0.902103	0.00024033
NOG	NM_005450	78.7075	27.9855	-0.901427	0.00367489
ZNF404	NM_001033719	3198.84	1578.09	-0.900855	6.01216e-07
LTBP1	NM_206943	347.064	161.132	-0.90077	9.2285e-05
NSUN2	NM_017755	1529.51	767.188	-0.896363	6.99975e-08
EPB41L4A	NM_022140	190.413	85.3363	-0.894112	0.000431688
ADAM19	NM_033274	2379.36	1184.11	-0.893187	4.63664e-07
EMP1	NM_001423	2993.48	1464.58	-0.892601	4.56377e-06
REPS2	NM_004726	63.5939	20.7287	-0.890936	0.00529797
CDA	NM_001785	42.9127	10.2267	-0.890018	0.00545917
RAB9A	NM_004251	239.527	109.108	-0.888523	0.000348409
BMPER	NM_133468	50.7779	14.0281	-0.881181	0.00660174
SDHA	NM_004168	1707.1	843.707	-0.881109	5.72959e-06
EIF1AX	NM_001412	159.964	70.3412	-0.880927	0.00110696
HCN4	NM_005477	62.0698	19.7617	-0.877973	0.00662187
CITED2	NM_001168388	537.693	267.893	-0.874782	5.45464e-06
RTN1	NM_021136	131.427	54.4515	-0.868494	0.0030988
NRP2	NM_003872	119.753	48.16	-0.864262	0.0043108
SNAPC1	NM_003082	2383.89	1240.88	-0.86344	1.23517e-08
SLC12A8	NM_024628	35.6513	6.49611	-0.861696	0.00607626
NNT	NM_182977	769.318	388.679	-0.861002	5.59639e-06
CD55	NM_000574	1470.99	733.56	-0.858882	2.6578e-05
PLAC1	NM_021796	115.197	47.47	-0.85857	0.0040806
PFKFB3	NM_004566	257.486	122.784	-0.856598	0.000396682
ADAP1	NM_006869	143.222	62.3294	-0.856528	0.00256439
MSRB2	NM_012228	131.049	54.7305	-0.854601	0.00389263
MOSPD2	NM_152581	147.135	65.2994	-0.85257	0.00227293
MBTPS2	NM_015884	359.221	169.986	-0.847053	0.000740405
TMEM45A	NM_018004	122.841	53.4119	-0.847005	0.00344699
EFEMP1	NM_001039348	151.544	67.3693	-0.837785	0.00343968
MARCH3	NM_178450	514.502	260.58	-0.837068	5.08672e-05
LPCAT2	NM_017839	362.648	173.367	-0.835041	0.000978424
ENDOD1	NM_015036	178.318	82.5727	-0.83278	0.00217707
ECSCR	NM_001077693	46.3394	13.5427	-0.830215	0.0124901
FAM173B	NM_199133	210.99	101.849	-0.829921	0.000961823
SERPINE1	NM_000602	82905.2	42582.7	-0.829402	3.72912e-05
MRPL36	NM_032479	321.292	161.621	-0.828097	0.000179314
SH3GL2	NM_003026	32.8544	6.3566	-0.823284	0.00972997
TPM4	NM_003290	1363.66	723.112	-0.823031	1.3468e-06
CCBE1	NM_133459	77.2095	28.7461	-0.821293	0.0121834
DAP	NM_004394	120.36	53.2743	-0.819818	0.00555302
LPCAT1	NM_024830	709.503	364.362	-0.81624	0.000113971
SERPINB8	NM_001031848	230.911	113.601	-0.814199	0.00102175
SUSD4	NM_017982	137.994	63.2258	-0.812188	0.00450407
DNAJC1	NM_022365	1708.11	903.956	-0.809478	1.41685e-05
SCARA3	NM_016240	364.779	185.259	-0.808305	0.000388979
C1GALT1C1L	NM_001101330	123.839	56.5921	-0.804261	0.00580871
EXT1	NM_000127	6335.14	3430.71	-0.799644	1.63656e-06
NXPH2	NM_007226	109.604	47.4031	-0.799049	0.0103071
VSTM2L	NM_080607	26.1836	3.59303	-0.798806	0.00893109
PLCL1	NM_006226	53.5095	18.2423	-0.798402	0.0182877
MSL3	NM_006800	229.977	114.629	-0.794709	0.00189179
IL15RA	NM_172200	192.146	92.4592	-0.790348	0.00402924
MAP7D3	NM_001173516	2717.91	1487.34	-0.789525	1.42075e-06
FXYD5	NM_014164	13361.3	7171.42	-0.788153	3.80233e-05
IFI27L1	NM_206949	309.236	159.622	-0.786083	0.000703527
SEMA7A	NM_003612	317.059	160.037	-0.783813	0.00188893
IFI16	NM_005531	127.609	59.4226	-0.779506	0.00919488
MED10	NM_032286	259.274	133.357	-0.777947	0.00146051
BMP4	NM_001202	113.886	52.6531	-0.77721	0.0100882
OXCT1	NM_000436	667.984	354.555	-0.773201	0.000377551
ADAMTS8	NM_007037	44.6718	14.2345	-0.772181	0.0250372
ITGB1	NM_002211	30928.1	17051.5	-0.770188	1.15354e-05
DUSP1	NM_004417	292.298	153.675	-0.769107	0.000897347
SSR3	NM_007107	15643.5	8618.87	-0.768115	1.76619e-05
LAYN	NM_178834	156.929	75.874	-0.766975	0.00769889
TMEM27	NM_020665	38.422	10.7103	-0.76538	0.0250371
BRD9	NM_023924	735.841	404.98	-0.764109	3.88688e-05
C2CD2L	NM_014807	772.944	423.442	-0.763533	6.3297e-05
ZFP82	NM_133466	1085.86	599.906	-0.762159	3.04151e-05
CDH2	NM_001792	1466.67	801.197	-0.757517	0.000168127
FLNB	NM_001457	7477.04	4072.62	-0.756609	0.000238833
FBXL7	NM_012304	61.3486	24.1153	-0.756595	0.0276182
REXO2	NM_015523	2749.12	1546.83	-0.755965	3.13166e-06
EPHB2	NM_017449	1282.6	692.244	-0.754673	0.000541192
ADAM12	NM_001288973	18.9091	0	-0.754056	0.00401183
EXOC3	NM_007277	906.587	502.126	-0.753896	6.5721e-05
FHL1	NM_001449	1326.08	745.501	-0.753799	5.66194e-06
ADRB2	NM_000024	2449.11	1344.92	-0.753254	0.000152193
PDCD6	NM_013232	816.983	450.388	-0.752905	0.000109993
AFAP1L2	NM_032550	26.7743	4.90601	-0.752062	0.0189674
SCML1	NM_006746	176.141	88.656	-0.750531	0.00677952
TNS1	NM_022648	54.6909	20.3828	-0.748682	0.0317574
CDC123	NM_006023	3643.16	2067.89	-0.747711	2.34117e-06
MILR1	NM_001085423	36.2811	10.1579	-0.746376	0.0300612
GDF15	NM_004864	863.426	476.991	-0.745676	0.000187575
GPNMB	NM_001005340	44.724	14.7868	-0.744242	0.033614
PROS1	NM_000313	2385.38	1337.81	-0.742811	5.08875e-05
C4orf19	NM_018302	73.6653	31.3721	-0.739724	0.029474
MICAL2	NM_014632	1503.47	861.371	-0.730157	1.15354e-05
SH3TC2	NM_024577	1036.55	589.558	-0.728738	4.67098e-05
SLC22A31	NM_001242757	89.8298	41.0465	-0.726764	0.0282959
GREB1	NM_014668	95.5671	44.4293	-0.726275	0.0268967
CORO2B	NM_006091	32.342	8.36143	-0.725443	0.0340533
CCNB3	NM_033031	68.6753	29.2296	-0.724172	0.036298
NAV3	NM_001024383	708.081	402.358	-0.723996	0.000107888
GDA	NM_001242505	574.447	324.343	-0.721325	0.000313886
ME3	NM_001014811	808.112	462.541	-0.718458	8.79028e-05
SLC16A9	NM_194298	240.088	129.355	-0.718094	0.00445816
PAIP1	NM_006451	799.095	456.809	-0.717058	0.000118636
ARHGEF2	NM_004723	1716.45	990.64	-0.717028	3.19494e-05
ZNF45	NM_003425	3317.91	1919.76	-0.715661	2.37606e-05
CCL28	NM_148672	75.8584	34.065	-0.715549	0.0361202
ANKH	NM_054027	1162.06	671.785	-0.711953	4.73022e-05
CHST11	NM_018413	424.904	233.627	-0.71194	0.00299653
PLEKHG7	NM_001004330	84.8789	38.8352	-0.710835	0.0358119
ROBO4	NM_019055	26.8396	5.45835	-0.710535	0.0307533
PITRM1	NM_001242307	2115.68	1219.61	-0.710239	9.2285e-05
TRAPPC2	NM_014563	54.6518	21.8353	-0.710212	0.0464977
PIGA	NM_002641	188.853	99.7772	-0.706935	0.0116299
PROM1	NM_006017	22.9266	2.83238	-0.705217	0.0200348
MTRR	NM_002454	481.334	273.976	-0.704821	0.000695057
FANCB	NM_152633	164.52	86.5824	-0.702523	0.013674
MID1	NM_000381	135.631	69.9283	-0.701656	0.0189674
PMP22	NM_000304	293.633	155.826	-0.699577	0.0126496
CLDN1	NM_021101	943.864	536.005	-0.69892	0.00131392
IGFBP2	NM_000597	231.172	126.039	-0.698379	0.00729397
GFOD1	NM_018988	237.16	130.803	-0.69653	0.00573029
TMEM267	NM_022483	534.132	305.7	-0.696485	0.000857472
CAMK1D	NM_020397	134.397	69.5824	-0.695917	0.0210221
PVR	NM_006505	5542.93	3191.54	-0.69576	0.000594209
EFR3B	NM_014971	416.637	237.698	-0.695134	0.00133549
CCND2	NM_001759	173.449	92.9371	-0.695065	0.0127592
MRPS30	NM_016640	1074.39	628.239	-0.693877	0.000124014
GEMIN8	NM_017856	71.4722	32.3372	-0.693192	0.0478193
LRRN4	NM_152611	31.7904	8.70546	-0.689574	0.048122
PRKX	NM_005044	118.954	60.7374	-0.6892	0.0282959
PHLDB2	NM_145753	1295.73	763.958	-0.688947	7.07417e-05
ETS1	NM_005238	1358.36	800.987	-0.688704	7.57885e-05
PIP4K2A	NM_005028	657.515	382.174	-0.686599	0.000665089
ROR1	NM_005012	511.538	283.509	-0.685298	0.00816504
MAP3K15	NM_001001671	213.604	117.951	-0.684407	0.00939695
PAPD7	NM_006999	393.185	225.673	-0.683804	0.00211996
JAG1	NM_000214	122.537	61.1522	-0.683454	0.0372015
CASZ1	NM_017766	250.424	140.269	-0.682688	0.00655663
SRPX	NM_006307	591.995	338.658	-0.682432	0.00257747
ULBP2	NM_025217	145.111	77.0456	-0.681565	0.0216606
DYNC1I1	NM_004411	113.755	58.1096	-0.679107	0.0351498
SCN5A	NM_198056	129.746	66.0601	-0.67843	0.0351911
VEPH1	NM_024621	150.088	78.8459	-0.677332	0.0267526
COMMD3	NM_012071	648.69	379.911	-0.67726	0.000708286
ELFN1	NM_001128636	383.032	220.151	-0.676882	0.00282701
TUSC1	NM_001004125	22.9135	3.93895	-0.676724	0.0352817
DYRK4	NM_001282285	364.152	209.301	-0.676069	0.00303334
TM6SF1	NM_023003	181.957	99.846	-0.675573	0.0150919
C5orf34	NM_198566	268.148	150.907	-0.673246	0.00883674
PRKCA	NM_002737	630.995	366.84	-0.672768	0.00204915
CHIC2	NM_012110	438.924	251.521	-0.672202	0.00438076
TUFT1	NM_020127	534.557	313.702	-0.664685	0.00207219
DOCK10	NM_001290263	304.511	174.812	-0.660853	0.00816504
FAR2	NM_018099	366.003	214.066	-0.659167	0.00354271
LGALS3BP	NM_005567	1277.81	752.122	-0.657698	0.0027013
SPTB	NM_000347	181.314	100.748	-0.656668	0.020741
MCAM	NM_006500	572.078	339.067	-0.653178	0.00230877
NLRP3	NM_004895	366.385	215.448	-0.650734	0.00446078
FAM127B	NM_001078172	162.314	90.1735	-0.649408	0.0265921
MMP14	NM_004995	1850.58	1078.5	-0.64718	0.00833104
TRIB3	NM_021158	1056.34	639.222	-0.645971	0.000719703
CDC42EP2	NM_006779	256.712	149.046	-0.644195	0.0110113
AKR1B1	NM_001628	923.209	561.56	-0.643843	0.000484809
SALL3	NM_171999	6988.71	4317.44	-0.643321	2.43768e-05
KCNK6	NM_004823	360.957	210.962	-0.643259	0.00871124
FN1	NM_212476	276.209	157.054	-0.641092	0.0227869
ANKRD33B	NM_001164440	252.14	140.762	-0.640989	0.0294543
B4GALNT3	NM_173593	646.641	386.76	-0.639768	0.00314176
PDLIM1	NM_020992	626.172	378.107	-0.639608	0.0017342
CALD1	NM_033138	670.22	391.91	-0.639282	0.0112397
JUN	NM_002228	592.922	356.008	-0.636192	0.00317262
SEC24D	NM_001318066	336.18	198.029	-0.636027	0.0100575
TAGLN2	NM_003564	1606.77	986.867	-0.635846	0.000348678
CD200	NM_001004196	152.043	83.1976	-0.633836	0.0449475
RAB18	NM_021252	763.121	459.504	-0.632797	0.00368394
TNFRSF8	NM_001243	21.285	3.59303	-0.630853	0.0497096
ZNF622	NM_033414	580.106	352.816	-0.630797	0.00207219
TMCO4	NM_181719	723.85	442.846	-0.630015	0.00129473
ARHGAP31	NM_020754	347.459	206.74	-0.628081	0.0094649
SLFN5	NM_144975	443.513	265.745	-0.627619	0.00729397
SMARCA2	NM_003070	655.674	401.387	-0.626297	0.00181189
ITGB2	NM_000211	1557.85	957.23	-0.625498	0.00123313
SH3BP2	NM_003023	671.813	412.451	-0.62389	0.00161145
PARD3	NM_019619	1489.76	923.618	-0.623078	0.000567728
FREM1	NM_144966	472.506	286.343	-0.622678	0.0048933
FAM127A	NM_001078171	334.082	198.941	-0.622327	0.0115781
EXPH5	NM_015065	287.344	168.601	-0.620917	0.0207929
ZNF566	NM_032838	733.021	450.793	-0.617471	0.00265069
VEGFC	NM_005429	186.396	108.347	-0.615229	0.031507
CALU	NM_001219	6725.48	4133.59	-0.614799	0.00336846
COL4A1	NM_001303110	14.4837	0	-0.613158	0.018615
PRPF18	NM_003675	327.989	197.2	-0.613093	0.0139771
OCRL	NM_000276	1011.78	630.443	-0.61302	0.00108288
VSTM1	NM_198481	365.898	220.363	-0.611223	0.0126496
SAMD5	NM_001030060	18.4881	2.28005	-0.610476	0.045459
MASTL	NM_032844	1032.46	642.536	-0.610214	0.0017534
RSU1	NM_012425	580.841	359.522	-0.608409	0.00316055
TMEM99	NM_145274	420.733	256.984	-0.607656	0.00809356
FBLIM1	NM_001024215	298.431	180.55	-0.603866	0.0170508
SPHK1	NM_182965	388.247	237.291	-0.601619	0.0111925
ADRA1B	NM_000679	349.009	212.894	-0.601269	0.0127251
TPM1	NM_001018004	5858.32	3720.48	-0.600181	0.000335286
CTSC	NM_001814	3256.66	2005.22	-0.599886	0.00885626
STK26	NM_016542	605.49	377.065	-0.598573	0.00469935
PLCB4	NM_000933	1827.35	1156.9	-0.598506	0.000787285
B9D1	NM_015681	403.191	248.615	-0.598124	0.00937098
STX3	NM_004177	1034.06	650.338	-0.598004	0.00211776
ARFRP1	NM_001134758	344.179	211.098	-0.59679	0.0127251
PALM2	NM_001037293	13.9452	0	-0.596458	0.0219731
RAP2B	NM_002886	677.514	424.47	-0.596263	0.00344699
MOSPD1	NM_019556	471.371	289.514	-0.594881	0.0142314
IL1RAP	NM_001167929	984.949	607.036	-0.593948	0.0120368
FAM129A	NM_052966	935.571	588.083	-0.592354	0.00371985
EHHADH	NM_001166415	244.239	147.801	-0.591155	0.0278613
KCNN4	NM_002250	2835.52	1775.41	-0.591022	0.00540423
AGFG2	NM_006076	483.015	300.929	-0.590299	0.0080806
CCDC127	NM_145265	366.946	223.475	-0.589576	0.0229147
RAD1	NM_002853	527.517	330.222	-0.589491	0.00642538
TIMM8B	NM_012459	1057.03	665.22	-0.588574	0.00442087
SERPINI1	NM_001122752	262.159	157.957	-0.587477	0.0354469
RCN1	NM_002901	4521.88	2862.89	-0.586908	0.00303334
CLSTN3	NM_014718	146.541	245.507	0.586329	0.0447661
AGL	NM_000028	244.118	398.27	0.590671	0.0178558
MDK	NM_001012334	1224.61	1956.28	0.5909	0.00586782
AHSA2	NM_152392	160.238	263.751	0.591311	0.024977
ZC3H8	NM_032494	173.831	287.446	0.592191	0.0266597
FAM69B	NM_152421	361.855	582.242	0.592855	0.00850929
TSPAN15	NM_012339	622.464	999.696	0.594724	0.00660183
PEG10	NM_015068	380.092	607.233	0.595482	0.00383917
MEIOC	NM_001145080	914.87	1449.85	0.595801	0.00165175
LRRC8B	NM_015350	476.501	758.71	0.59743	0.00245399
ADAM22	NM_021723	625.643	992.535	0.59933	0.00130019
MYOF	NM_013451	3208.39	5062.97	0.599333	0.000560203
LAT2	NM_014146	1474.19	2357.36	0.599453	0.00306329
STAMBPL1	NM_020799	461.952	746.593	0.612384	0.00227293
BAZ2B	NM_001289975	317.141	518.64	0.612454	0.00551467
LAGE3	NM_006014	518.457	838.316	0.613044	0.00234937
BTAF1	NM_003972	772.144	1244.01	0.614019	0.00141475
ACTA2	NM_001613	107.071	184.769	0.615144	0.0334718
ZNF358	NM_018083	284.407	465.794	0.615564	0.00498968
PALD1	NM_014431	121.095	207.367	0.618088	0.0265921
PTK7	NM_002821	719.627	1180.6	0.619184	0.00434092
ACACB	NM_001093	119.926	206.194	0.620288	0.0269203
KIF17	NM_020816	156.142	264.435	0.62138	0.0167054
LHX2	NM_004789	140.569	238.875	0.621414	0.0189345
IDE	NM_004969	637	1034.65	0.623195	0.00126376
NAB2	NM_005967	124.469	214.276	0.627148	0.0217326
CYB561	NM_001915	85.969	154.58	0.628471	0.0442607
LTBP2	NM_000428	1589.01	2626.42	0.629364	0.0034445
MTHFR	NM_005957	136.998	238.183	0.631238	0.0235064
ZNF418	NM_133460	90.29	161.342	0.63182	0.0364099
L2HGDH	NM_024884	121.633	210.611	0.631899	0.0208191
SPRY4	NM_001127496	350.573	578.64	0.632687	0.00244446
FAM171B	NM_177454	395.196	658.875	0.637264	0.00350843
YBX2	NM_015982	155.078	265.479	0.637731	0.0120537
LYPD1	NM_144586	158.662	274.884	0.63997	0.0164184
CLDN15	NM_014343	71.6158	134.811	0.646054	0.0472905
RADIL	NM_018059	62.517	118.163	0.646754	0.0483184
TUBB3	NM_006086	1839.41	2994.51	0.647253	4.33487e-05
RALGDS	NM_006266	378.414	635.02	0.650082	0.00204915
HMGA2	NM_003483	859.931	1426.17	0.652453	0.000509276
HSPB1	NM_001540	548.472	909.347	0.653081	0.000451511
ISYNA1	NM_016368	1007.8	1658.35	0.655417	8.79028e-05
MBD5	NM_018328	162.196	282.614	0.657483	0.0089142
TCP11L2	NM_152772	69.687	130.597	0.657693	0.0358119
LAMC3	NM_006059	59.707	114.499	0.659954	0.0420329
NEO1	NM_002499	347.13	593.555	0.662738	0.00282701
SOX12	NM_006943	209.166	361.187	0.663196	0.00462699
CLDN10	NM_006984	118.324	212.485	0.665117	0.0159053
TTC21B	NM_024753	543.708	920.912	0.667596	0.00086136
EEF1A2	NM_001958	825.579	1378.7	0.668358	0.000132382
FBXO6	NM_018438	78.2735	147.731	0.6703	0.0294099
KTN1	NM_001079521	3423.96	5774.94	0.672721	0.000332333
MAN1C1	NM_020379	45.8401	94.531	0.675071	0.04933
EFEMP2	NM_016938	126.976	232.174	0.675357	0.0163692
SULT2B1	NM_004605	2.79688	21.4894	0.680681	0.0289575
HECTD2	NM_001284274	160.003	286.748	0.682244	0.00718596
CPT1B	NM_152246	53.5878	106.413	0.682348	0.0358119
SEMA6C	NM_030913	130.128	234.592	0.683334	0.00874329
PTP4A3	NM_032611	49.1102	99.1561	0.685063	0.0376314
SOGA3	NM_001012279	246.063	428.681	0.686981	0.00156904
SCD	NM_005063	14911.6	25324.6	0.688747	9.2285e-05
LSR	NM_015925	757.341	1306.2	0.689187	0.00062079
SYNGR1	NM_004711	48.5587	98.7432	0.689681	0.0363865
KIF5C	NM_004522	84.3404	159.683	0.691313	0.0178558
LTA4H	NM_000895	1058.07	1797.69	0.691806	5.90226e-05
KIAA0408	NM_014702	218.238	385.7	0.69643	0.0019496
CRABP2	NM_001878	50.148	102.959	0.697528	0.0337742
NDRG2	NM_001282211	49.5051	103.993	0.697887	0.0372733
HMCN1	NM_031935	50.8432	103.785	0.698063	0.0320936
SALL2	NM_005407	10.0583	35.1734	0.698865	0.0471515
SSH1	NM_018984	1172.26	2000.25	0.702536	2.02645e-05
IL1R1	NM_000877	36.1506	81.1909	0.702839	0.0432135
PCDHGA10	NM_018913	5.60681	27.6395	0.703901	0.0339334
MEX3A	NM_001093725	42.8474	93.004	0.707056	0.0367578
TYSND1	NM_173555	165.871	301.831	0.708	0.00392405
RNASE4	NM_001282192	31.8949	74.003	0.713397	0.0404319
ZP3	NM_001110354	156.038	286.271	0.7135	0.00376051
GRB14	NM_004490	29.4798	70.2742	0.715366	0.0414259
GPR39	NM_001508	534.955	947.422	0.716729	0.000482795
CACFD1	NM_017586	55.2164	116.993	0.718589	0.0283531
KAT6B	NM_012330	263.435	470.828	0.72115	0.000623171
PTPRH	NM_001161440	255.492	456.878	0.723843	0.000532417
CHCHD5	NM_032309	153.714	287.387	0.724595	0.00435615
ZBTB42	NM_001137601	110.472	208.472	0.725797	0.00540423
TMEM121	NM_025268	22.9005	61.4349	0.726039	0.0403752
LRFN1	NM_020862	55.9506	117.4	0.726469	0.0230754
GJA3	NM_021954	17.3589	49.6124	0.729089	0.0391798
TLE2	NM_003260	96.618	186.631	0.731676	0.00742045
ANG	NM_001097577	32.3681	76.2199	0.736642	0.0312702
KIF20B	NM_016195	543.388	966.53	0.736758	7.94552e-05
SMARCD3	NM_001003801	55.2033	116.783	0.736963	0.0199854
ZNF853	NM_017560	17.806	50.5107	0.737714	0.0361202
FSD1	NM_024333	316.55	569.785	0.741393	0.000175909
ADRA2C	NM_000683	48.6631	105.931	0.741803	0.0216675
EMC10	NM_175063	770.591	1409.2	0.745606	0.000486625
RNF208	NM_031297	10.0714	36.968	0.747257	0.0294978
INSR	NM_000208	514.218	954.875	0.749091	0.000950753
WHRN	NM_015404	49.0711	105.306	0.749509	0.0169704
SLC22A17	NM_020372	16.2297	50.3769	0.75544	0.0297547
ZNF91	NM_003430	130.523	249.931	0.759821	0.00198158
ATP1A3	NM_152296	164.517	322.837	0.763328	0.00351315
PCSK4	NM_017573	17.3459	51.1337	0.764456	0.0273255
SEPT5	NM_002688	70.2777	146.563	0.774477	0.00729397
CYP1B1	NM_000104	120.713	239.85	0.775799	0.00299653
PWWP2B	NM_138499	142.158	276.264	0.775897	0.00153981
ABCD1	NM_000033	192.332	365.044	0.776401	0.000480833
STAG3	NM_012447	437.54	801.824	0.77815	1.72282e-05
TNFRSF1B	NM_001066	30.175	74.6948	0.78047	0.018615
LMF1	NM_022773	36.8979	87.2704	0.780686	0.016079
DLG4	NM_001365	123.866	242.466	0.78254	0.00138671
ADSSL1	NM_001320424	103.605	210.055	0.785353	0.00308973
CXCL16	NM_022059	63.1077	134.398	0.786324	0.00685644
LARGE2	NM_152312	86.0342	176.341	0.787591	0.00368418
CHD5	NM_015557	5.02916	29.7801	0.793102	0.0123901
DMKN	NM_033317	76.8702	161.623	0.793848	0.00452474
ZNF516	NM_014643	188.863	367.129	0.795375	0.000523957
PRR5	NM_001017528	7.24839	33.7209	0.796017	0.0149422
HOXC6	NM_004503	160.16	312.049	0.800951	0.000388993
BSN	NM_003458	40.2072	95.4905	0.803842	0.0108238
NOTCH3	NM_000435	54.8345	124.582	0.807199	0.00778493
PEG3	NM_001146184	13.3937	45.6735	0.810507	0.0159183
KIF11	NM_004523	762.481	1438.03	0.815329	4.55719e-06
MEST	NM_002402	28.4029	75.1821	0.817414	0.0124901
SEMA4G	NM_001203244	55.373	129.983	0.818115	0.00798119
PPP2R2C	NM_181876	17.8191	55.002	0.82234	0.0137504
C10orf10	NM_007021	15.0614	49.9602	0.825511	0.0133153
ORAI3	NM_152288	147.435	298.169	0.82662	0.000487951
ABCA1	NM_005502	282.854	557.2	0.828505	9.70062e-05
CDC42BPG	NM_017525	15.626	51.3383	0.830933	0.0124901
BAHCC1	NM_001291324	197.753	393.236	0.834706	0.000109993
EPOR	NM_000121	300.676	590.672	0.841344	2.65435e-05
MC1R	NM_002386	94.9764	204.122	0.851744	0.000998819
LOXL4	NM_032211	78.1299	170.881	0.856021	0.00123237
IRF2BPL	NM_024496	924.844	1782.74	0.856704	1.62243e-07
PYGL	NM_002863	342.012	674.111	0.858518	4.5031e-06
NOXA1	NM_001256067	12.3037	46.7112	0.863814	0.00816504
CACNA1B	NM_000718	215.689	443.072	0.869797	6.2598e-05
YPEL3	NM_031477	13.3937	49.5455	0.877787	0.00687201
LRP3	NM_002333	108.318	233.21	0.880256	0.000278032
APOE	NM_000041	639.647	1296.31	0.882106	6.45589e-06
PLPPR3	NM_024888	43.0432	108.278	0.885486	0.00294685
CRACR2B	NM_173584	23.9122	72.6919	0.892262	0.00501696
TSPAN1	NM_005727	74.925	173.025	0.893245	0.000930062
RTBDN	NM_031429	26.1967	76.4263	0.894832	0.00446078
TNNT1	NM_003283	214.854	459.649	0.89825	7.45017e-05
CHMP4C	NM_152284	63.6984	151.045	0.898777	0.00114362
PGR	NM_000926	2.79688	29.6425	0.906505	0.00216777
FAM213A	NM_001243778	635.401	1296.2	0.912074	2.72404e-07
ZNF467	NM_207336	37.3581	99.7103	0.921559	0.0019858
TNFRSF6B	NM_003823	109.907	245.167	0.923683	9.70333e-05
CALB2	NM_001740	52.3673	132.116	0.93507	0.000854613
EBI3	NM_005755	33.4973	93.562	0.936051	0.00188893
KAZALD1	NM_030929	98.9286	230.106	0.937564	0.000188
MAP3K12	NM_006301	159.438	349.368	0.93823	1.651e-05
TNKS2	NM_025235	1673.76	3412.44	0.938928	8.1728e-10
TJP3	NM_001267560	10.0453	46.0882	0.947518	0.00258367
HTR7	NM_000872	122.841	281.45	0.951952	5.87464e-05
B4GALNT4	NM_178537	52.9841	138.62	0.955314	0.000735108
GSN	NM_000177	1717.22	3566.94	0.963866	2.44149e-10
PTPRU	NM_001195001	11.7521	51.4796	0.966359	0.00208379
CD40	NM_001250	217.266	480.862	0.978606	9.07398e-07
CCDC114	NM_144577	13.3676	55.6938	0.990468	0.00147353
CHST15	NM_015892	161.932	375.215	1.00697	2.26299e-06
KCND1	NM_004979	11.713	52.999	1.01142	0.00106229
KCNH3	NM_012284	65.9437	171.506	1.01619	8.85499e-05
GPR162	NM_019858	68.0063	175.72	1.02147	6.18992e-05
KIRREL3	NM_032531	3.33537	35.5862	1.02376	0.0004706
TRERF1	NM_033502	73.6914	187.395	1.02403	3.80233e-05
GLI1	NM_005269	3.91302	36.6909	1.02551	0.000509276
EPB41L1	NM_012156	78.0385	202.387	1.05111	1.72282e-05
KIRREL2	NM_032123	108.292	269.278	1.05928	2.22166e-06
PITX3	NM_005029	0.564597	31.6492	1.06326	0.00010617
TM7SF2	NM_003273	374.524	866.722	1.06794	1.24706e-09
ERBB3	NM_001982	83.802	221.038	1.06872	1.15354e-05
MST1R	NM_001244937	12.8552	59.4952	1.07275	0.000394186
TTYH2	NM_032646	25.7104	89.2064	1.0808	0.000202975
PALM	NM_002579	16.1514	68.1299	1.08727	0.000284016
HOXB13	NM_006361	20.629	78.7026	1.09975	0.000182607
CYP27C1	NM_001001665	61.9915	175.368	1.10873	1.04588e-05
SCNN1A	NM_001038	35.165	114.914	1.12453	4.73022e-05
VIPR1	NM_004624	423.396	1055.72	1.14792	2.87486e-10
ASB2	NM_001202429	12.3428	66.4729	1.15597	9.14887e-05
DTX3	NM_178502	32.7891	119.82	1.16466	3.52644e-05
MMP11	NM_005940	69.7523	203.361	1.17262	1.03135e-06
KIF26A	NM_015656	63.7506	195.759	1.19545	1.3423e-06
FBXO2	NM_012168	6.10614	53.5552	1.19785	3.60858e-05
FBLN2	NM_001004019	472.777	1270.85	1.20609	8.49249e-10
RGS22	NM_015668	2.77077	43.0475	1.21037	1.88822e-05
ITGB4	NM_000213	294.423	801.138	1.25728	2.29236e-12
DPEP3	NM_022357	34.6787	131.769	1.2742	1.63656e-06
BIN1	NM_139343	271.917	753.588	1.28992	1.05024e-13
CD70	NM_001252	5.00306	53.8304	1.29517	5.17859e-06
NYNRIN	NM_025081	3.34842	49.2703	1.29765	4.0448e-06
ARHGEF4	NM_015320	5.01611	52.999	1.3098	4.0448e-06
CA11	NM_001217	41.8227	163.911	1.3555	1.15747e-07
NFATC4	NM_004554	30.1619	128.73	1.37972	1.26876e-07
GLI3	NM_000168	0	42.9806	1.38302	2.78267e-07
APLP1	NM_001024807	267.032	809.501	1.39046	4.71087e-15
RASGEF1A	NM_145313	17.2806	97.1531	1.43919	1.24217e-07
ANK1	NM_020475	7.26144	67.3712	1.44584	2.26899e-07
CERS4	NM_024552	49.6618	199.071	1.48004	3.6714e-10
PPL	NM_002705	109.959	483.887	1.77883	1.51345e-20
SEMA6B	NM_032108	130.484	575.599	1.80968	1.3471e-22
DACT1	NM_016651	108.843	520.597	1.88611	2.05422e-23
SERPING1	NM_000062	9.99306	147.045	2.17291	9.15075e-18
RPS6KA2	NM_021135	4.45151	156.78	2.56396	1.23966e-24
PTPRS	NM_002850	53.0885	541.393	2.68171	1.85233e-42
COL5A1	NM_000093	2.78383	227.062	3.13373	1.395e-38
FHIT	NM_002012	5.58071	330.631	3.45854	5.1953e-51
