# Supplementary material for: Impact of FHIT loss on the translation of cancer-associated mRNAs
Source: Mol Cancer. 2017 Dec 28;16:179. doi: 10.1186/s12943-017-0749-x (PMC5745650; doi:10.1186/s12943-017-0749-x)
Supplement: Supplementary file 7 — Excel file listing all of the transcripts identified by RIBO-Seq as having increased or decreased ribosome occupancy as a function of Fhit expression. These are ordered by fold change and statistical significance. (XLSX 25 kb) [file 12943_2017_749_MOESM7_ESM.xlsx]

## Sheet: Sheet1
Additional file 7. mRNAs identified by RIBO-Seq has having increased or decreased ribosome occupancy as a function of Fhit expression
HGNC Symbol	RefSeq IDs	normalized Ribo-seq avg E1	normalized Ribo-seq avg D1	Ribo-seq log2FC (D1 vs E1)	Ribo-seq padj
THBS1	NM_003246	586.471	71.9954	-2.59447	1.34621e-35
NNMT	NM_006169	188.878	18.1257	-2.35828	1.25595e-16
MGLL	NM_007283	261.206	41.0399	-1.97987	3.18784e-12
PLXNA2	NM_025179	78.4691	6.99545	-1.76966	1.80817e-07
CGREF1	NM_006569	96.9935	10.9884	-1.75424	1.73003e-07
CDCP1	NM_022842	61.4064	2.60586	-1.71145	5.7941e-07
SAA1	NM_199161	278.875	64.0625	-1.63243	3.56276e-09
BEGAIN	NM_020836	86.3501	7.19493	-1.61641	4.39604e-06
GDA	NM_001242505	128.642	28.3519	-1.4842	6.23271e-06
SGK1	NM_001143676	266.619	74.5459	-1.47761	2.95419e-08
DYSF	NM_003494	144.536	34.2151	-1.46562	5.4366e-06
TNFRSF11B	NM_002546	126.019	27.4168	-1.45761	1.34222e-05
SERINC2	NM_018565	163.494	38.2035	-1.42662	1.6863e-05
TGM2	NM_198951	785.696	266.692	-1.39531	3.23861e-12
DDR2	NM_006182	158.685	45.742	-1.32384	2.82766e-05
TMPRSS9	NM_182973	311.373	90.5131	-1.32193	2.67796e-05
S100A16	NM_080388	72.4877	13.9067	-1.31737	0.000516782
SLC1A3	NM_004172	356.33	109.858	-1.31034	7.04953e-06
MFAP5	NM_003480	598.574	213.092	-1.30336	2.05938e-09
TRIM58	NM_015431	122.653	31.5516	-1.25264	0.000756431
ANKRD1	NM_014391	1252.12	487.101	-1.24297	2.84842e-11
TIE1	NM_005424	70.009	14.8972	-1.22087	0.00177555
SMS	NM_004595	137.39	42.7107	-1.20969	0.0004284
MATN2	NM_001317748	437.269	162.819	-1.18899	3.73836e-06
HMGCS1	NM_001098272	1086.29	451.836	-1.15532	9.19785e-10
UBASH3B	NM_032873	79.0495	20.7892	-1.14464	0.00399987
SCN5A	NM_198056	668.612	258.663	-1.13127	2.41383e-05
ECM1	NM_004425	120.474	38.7731	-1.13064	0.00177555
PTX3	NM_002852	1461.31	606.134	-1.127	8.99466e-08
IFIT1	NM_001548	317.807	124.81	-1.09662	0.00012654
ADAMTS15	NM_139055	81.6779	22.3446	-1.07624	0.00901019
PAPPA2	NM_020318	109.682	35.9412	-1.07612	0.00483062
TMEM200A	NM_052913	226.071	87.8519	-1.05947	0.00089018
PRPS2	NM_002765	158.973	59.5911	-1.05594	0.00248924
CXCR4	NM_001008540	61.1112	14.8707	-1.05589	0.0128901
SYNE3	NM_152592	85.1763	27.4168	-1.02658	0.0123012
EHD2	NM_014601	444.982	196.904	-1.01461	7.96092e-05
SCRN2	NM_138355	163.494	65.0864	-0.99907	0.00502614
HBEGF	NM_001945	254.797	107.961	-0.994611	0.00143273
RBBP7	NM_002893	680.98	315.817	-0.986314	6.33899e-06
TPM4	NM_003290	283.83	123.654	-0.982283	0.000842926
ANXA3	NM_005139	227.821	100.686	-0.946894	0.00253678
C5orf34	NM_198566	97.8663	36.2802	-0.943717	0.0250765
ANKRD33B	NM_001164440	63.4458	18.6065	-0.942848	0.0412542
CCDC80	NM_199511	389.277	179.67	-0.940383	0.000670015
TRIP13	NM_004237	196.755	85.5897	-0.93862	0.00499267
FAM189A2	NM_004816	53.6752	14.1039	-0.927589	0.0475716
FMNL1	NM_005892	106.907	41.9174	-0.926975	0.0256372
PODXL	NM_001018111	747.928	364.131	-0.922988	3.44486e-05
PDCD6	NM_013232	196.309	86.7531	-0.917347	0.0094505
ZNF404	NM_001033719	122.372	48.4297	-0.915207	0.0256372
SERPINE2	NM_006216	128.343	52.3696	-0.910739	0.0271779
KISS1	NM_002256	202.726	91.0585	-0.90719	0.0094505
HCCS	NM_001122608	193.404	86.6666	-0.885639	0.0127843
GLIPR1	NM_006851	230.163	100.256	-0.885038	0.0184417
CSRP1	NM_004078	456.793	225.907	-0.876402	0.0015297
CITED2	NM_001168388	230.144	109.071	-0.859712	0.0137983
EXOC3	NM_007277	123.537	53.7279	-0.856069	0.0399231
FHL1	NM_001449	268.219	131.586	-0.855353	0.00507579
SPARC	NM_003118	123.68	53.7256	-0.851394	0.0451001
PLCB4	NM_000933	403.144	200.411	-0.842739	0.00428465
EXT1	NM_000127	313.873	153.811	-0.840398	0.00823532
ID3	NM_002167	299.141	150.308	-0.836293	0.00483062
MSN	NM_002444	4763.25	2597.99	-0.81749	1.67853e-06
LOXL2	NM_002318	2938.76	1595.85	-0.817353	6.33899e-06
PFKP	NM_002627	1472.06	799.798	-0.813948	1.85686e-05
TAGLN2	NM_003564	613.727	326.086	-0.806394	0.0018699
CCT5	NM_001306153	2010.28	1102.64	-0.801677	1.69244e-05
LARP4B	NM_015155	259.468	134.848	-0.779944	0.0203331
GDF15	NM_004864	594.628	325.197	-0.777642	0.00149915
ID1	NM_002165	319.712	166.958	-0.775024	0.0142458
NEDD4L	NM_001144964	190.191	97.2872	-0.76378	0.0431303
RAI14	NM_015577	197.485	99.8331	-0.76062	0.0492036
ACTG1	NM_001614	12740.2	7219.03	-0.759019	7.84154e-05
CDC123	NM_006023	710.3	395.839	-0.757027	0.00127029
SALL3	NM_171999	397.135	213.584	-0.75012	0.0266583
PEA15	NM_003768	423.691	233.835	-0.748644	0.00868319
NSUN2	NM_017755	366.961	201.49	-0.746066	0.0106993
SYNE1	NM_182961	1032.95	574.922	-0.741797	0.00457851
IRGQ	NM_001007561	486.676	259.413	-0.737119	0.0492036
CMIP	NM_030629	633.268	356.72	-0.733813	0.0061458
PDHA1	NM_000284	282.807	156.907	-0.710905	0.0332866
TPT1	NM_001286272	1033.21	606.356	-0.705369	0.000978326
MAP1B	NM_005909	677.631	391.598	-0.70356	0.00622752
FADS3	NM_021727	445.863	251.632	-0.702245	0.0256372
ADAM19	NM_033274	282.366	157.864	-0.694969	0.0475716
SH3BGRL3	NM_031286	356.747	201.074	-0.694083	0.0493282
ETS1	NM_005238	661.419	387.851	-0.688872	0.00939293
SERPINE1	NM_000602	47433.3	28486.2	-0.687166	0.000206918
RPS23	NM_001025	1080.6	645.42	-0.683004	0.00180921
NDUFS6	NM_004553	442.503	258.994	-0.664423	0.0475716
EMP1	NM_001423	2400.77	1438.34	-0.664317	0.00659003
TUBB6	NM_032525	4032.58	2472.43	-0.654901	0.0014239
FXYD5	NM_014164	2897.19	1786.81	-0.65327	0.000393354
KIF5B	NM_004521	579.186	344.729	-0.644844	0.0356571
LGALS1	NM_002305	3473.87	2159.45	-0.639915	0.00113383
ARHGEF2	NM_004723	508.726	309.509	-0.637438	0.0223762
PLAUR	NM_002659	4869.4	3039.84	-0.63694	0.000572956
FLNB	NM_001457	1236.25	762.031	-0.633542	0.00659003
PSMD2	NM_002808	2726.66	1716.24	-0.625366	0.00113383
SDHA	NM_004168	456.22	279.455	-0.621938	0.0379157
ZYX	NM_003461	944.502	588.161	-0.60872	0.0384552
LGALS3BP	NM_005567	917.542	578.879	-0.607191	0.0108431
LTBP4	NM_003573	1206.6	1892.65	0.589655	0.0135067
TXNDC12	NM_015913	402.557	635.264	0.590152	0.0488594
ADGRG6	NM_001032394	514.857	813.165	0.592025	0.0380729
MAGEA10	NM_021048	399.202	637.227	0.605679	0.0384552
SGCE	NM_001099400	638.978	1013.66	0.606254	0.0159669
MYOF	NM_013451	1150.49	1816.3	0.609976	0.00590278
ZNF638	NM_014497	412.477	662.723	0.611524	0.0412542
NEMP1	NM_015257	397.455	644.185	0.618889	0.0463033
LIPA	NM_000235	723.579	1160.6	0.62224	0.0123012
TMEM67	NM_153704	229.133	383.452	0.643924	0.0466982
TM9SF3	NM_020123	1412.44	2335.22	0.64818	0.0160171
ARL6IP6	NM_152522	280.913	467.883	0.649398	0.0316891
ASH1L	NM_018489	207.844	363.427	0.688873	0.0454933
ANXA7	NM_001156	215.28	378.564	0.702962	0.0253451
GUF1	NM_021927	259.762	463.665	0.703922	0.0385856
PTMS	NM_002824	391.475	684.373	0.711796	0.0114218
GPR39	NM_001508	277.992	488.246	0.715651	0.00879413
LTBP2	NM_000428	551.161	965.374	0.726778	0.00151152
BCAM	NM_005581	251.735	451.829	0.728479	0.0095004
SERPINA1	NM_001002235	268.951	484.042	0.737789	0.0100996
CPM	NM_198320	235.41	429.16	0.747045	0.0155611
SGPL1	NM_003901	210.174	386.361	0.750169	0.0159669
NPR2	NM_003995	146.286	279.931	0.760732	0.0266046
FAT4	NM_024582	235.996	442.341	0.77441	0.0136045
PTK7	NM_002821	116.242	228.871	0.784885	0.0256372
LAT2	NM_014146	240.805	452.447	0.793932	0.00483062
EMC10	NM_175063	246.48	476.46	0.79587	0.00710878
ATRN	NM_139321	346.398	648.683	0.806824	0.00106843
ALDH3A2	NM_000382	143.663	281.837	0.808384	0.0101751
PNN	NM_002687	355.302	667.789	0.810165	0.0015047
DPY19L4	NM_181787	195.74	388.798	0.827217	0.0106998
TSPAN6	NM_001278740	211.045	414.174	0.830314	0.00346081
TOB1	NM_001243877	205.8	405.57	0.843361	0.00314956
CDS2	NM_003818	129.078	265.063	0.847218	0.00901019
KIF11	NM_004523	419.773	820.126	0.854993	0.00089018
SOX12	NM_006943	53.9632	129.779	0.860759	0.0449406
KTN1	NM_001079521	305.86	622.656	0.860877	0.00502614
TM7SF2	NM_003273	65.0488	147.9	0.865183	0.0277357
TNKS2	NM_025235	148.325	317.452	0.869893	0.00879413
SCD	NM_005063	7854.07	14919	0.873963	1.4989e-08
BPTF	NM_182641	96.2662	210.438	0.876016	0.0184417
IFI6	NM_022873	148.619	311.463	0.877727	0.00346081
MERTK	NM_006343	179.106	365.727	0.882011	0.0015047
LSR	NM_015925	207.246	435.937	0.882487	0.00264028
ERO1A	NM_014584	325.545	668.533	0.882596	0.0020965
RPL36AL	NM_001001	85.7654	197.473	0.888797	0.0256372
CHGB	NM_001819	17.211	60.1561	0.926119	0.0475716
PYGL	NM_002863	98.0132	220.38	0.931192	0.00483062
GSN	NM_000177	1037.28	2105.41	0.933126	1.20182e-06
KIRREL2	NM_032123	16.7746	64.1202	0.934584	0.0454933
INSR	NM_000208	67.8213	163.816	0.955125	0.00823532
TMEM87B	NM_032824	154.169	343.71	0.964369	0.00123457
TMX1	NM_030755	267.5	599.203	1.00367	0.000140767
ITGB4	NM_000213	79.0524	198.202	1.03027	0.00174842
NEO1	NM_002499	39.6745	121.221	1.03634	0.0106998
BIN1	NM_139343	46.0908	129.858	1.0373	0.00680695
DKK1	NM_012242	78.9098	210.575	1.06891	0.00201899
CD40	NM_001250	43.9002	131.868	1.08285	0.00343053
VIPR1	NM_004624	53.2373	151.126	1.08569	0.00249187
ABCA1	NM_005502	67.8213	183.983	1.09441	0.000966355
AHNAK2	NM_138420	795.779	1919.02	1.16609	2.75214e-10
FAM213A	NM_001243778	41.5656	150.953	1.23798	0.000466224
MDK	NM_001012334	201.707	568.6	1.27939	2.84009e-08
APLP1	NM_001024807	31.792	151.354	1.32251	0.000300104
FBLN2	NM_001004019	143.804	438.713	1.33098	8.99466e-08
APOE	NM_000041	404.721	1171.37	1.33679	4.57872e-10
PPL	NM_002705	27.7118	158.919	1.69859	5.20243e-08
PTPRS	NM_002850	3.93764	123.538	2.25164	2.83783e-12
FHIT	NM_002012	1.7499	158.751	2.71912	9.09691e-19
