# Supplementary material for: Impact of FHIT loss on the translation of cancer-associated mRNAs
Source: Mol Cancer. 2017 Dec 28;16:179. doi: 10.1186/s12943-017-0749-x (PMC5745650; doi:10.1186/s12943-017-0749-x)
Supplement: Supplementary file 9 — Upstream open reading frames within the 5’-UTRs of Fhit-regulated mRNAs. (XLSX 27 kb) [file 12943_2017_749_MOESM9_ESM.xlsx]

## Sheet: Relative-5pUTR_uORF_output
Table S_. Upstream open reading frames within the 5'-UTR of Fhit-regulated mRNAs
Gene	Refseq ID	5' UTR length	# of putative uORFs	uORF Frame (wrt CDS Start)	Crosses into CDS?	Transcript Coordinate	Genomic Coordinates	uORF Sequence
ACSL1	NM_001995	231	1	Frame 2 (+1)	N	53-121	185678331-185678399	CTGGCTCAGCCGCGGCGGTGGCGGGGGCGCAACCAGCGGGCCGAGGCGGCGGCGCCAGCGGCGCCTTAA
ADAM9	NM_003816	78	3	Frame 1 (in-frame)	N	16-54	38854520-38854558	ATGATGGAAGAGGCGGAGGTGGAGGCGACCGAGTGCTGA
				Frame 2 (+1)	Y	62-217	38854566-38865446	CTGCGGAATCGGCCGAGATGGGGTCTGGCGCGCGCTTTCCCTCGGGGACCCTTCGTGTCCGGTGGTTGCTGTTGCTTGGCCTGGTGGGCCCAGTCCTCGGTGCGGCGCGGCCAGGCTTTCAACAGACCTCACATCTTTCTTCTTATGAAATTATAA
				Frame 3 (+2)	Y	9-209	38854513-38865438	TTGGAAAATGATGGAAGAGGCGGAGGTGGAGGCGACCGAGTGCTGAGAGGAACCTGCGGAATCGGCCGAGATGGGGTCTGGCGCGCGCTTTCCCTCGGGGACCCTTCGTGTCCGGTGGTTGCTGTTGCTTGGCCTGGTGGGCCCAGTCCTCGGTGCGGCGCGGCCAGGCTTTCAACAGACCTCACATCTTTCTTCTTATGA
CALR	NM_004343	80	3	Frame 1(in-frame)	Y	60-1334	13049473-13054727	TTGCCGCCCCCTCGGCCCGCCATGCTGCTATCCGTGCCGCTGCTGCTCGGCCTCCTCGGCCTGGCCGTCGCCGAGCCTGCCGTCTACTTCAAGGAGCAGTTTCTGGACGGAGACGGGTGGACTTCCCGCTGGATCGAATCCAAACACAAGTCAGATTTTGGCAAATTCGTTCTCAGTTCCGGCAAGTTCTACGGTGACGAGGAGAAAGATAAAGGTTTGCAGACAAGCCAGGATGCACGCTTTTATGCTCTGTCGGCCAGTTTCGAGCCTTTCAGCAACAAAGGCCAGACGCTGGTGGTGCAGTTCACGGTGAAACATGAGCAGAACATCGACTGTGGGGGCGGCTATGTGAAGCTGTTTCCTAATAGTTTGGACCAGACAGACATGCACGGAGACTCA…
				Frame 2(+1)	Y	28-372	13049441-13050340	CTGCCGGAGGGTCGTTTTAAAGGGCCCGCGCGTTGCCGCCCCCTCGGCCCGCCATGCTGCTATCCGTGCCGCTGCTGCTCGGCCTCCTCGGCCTGGCCGTCGCCGAGCCTGCCGTCTACTTCAAGGAGCAGTTTCTGGACGGAGACGGGTGGACTTCCCGCTGGATCGAATCCAAACACAAGTCAGATTTTGGCAAATTCGTTCTCAGTTCCGGCAAGTTCTACGGTGACGAGGAGAAAGATAAAGGTTTGCAGACAAGCCAGGATGCACGCTTTTATGCTCTGTCGGCCAGTTTCGAGCCTTTCAGCAACAAAGGCCAGACGCTGGTGGTGCAGTTCACGGTGA
				Frame 3(+2)	Y	17-256	13049430-13050032	CTGCAGAGCCGCTGCCGGAGGGTCGTTTTAAAGGGCCCGCGCGTTGCCGCCCCCTCGGCCCGCCATGCTGCTATCCGTGCCGCTGCTGCTCGGCCTCCTCGGCCTGGCCGTCGCCGAGCCTGCCGTCTACTTCAAGGAGCAGTTTCTGGACGGAGACGGGTGGACTTCCCGCTGGATCGAATCCAAACACAAGTCAGATTTTGGCAAATTCGTTCTCAGTTCCGGCAAGTTCTACGGTGA
CDKN2C	NM_001262	1216	15	Frame 1 (in-frame)	N	35-94	51434401-51434460	ATGGGGGCGGGTTTTTCAACTCAAAAAGCGCTCAATTTTTTTCTTTTCAAAAAAAGCTGA
				Frame 1 (in-frame)	N	287-598	51434653-51434964	CTGTCACTGGGAGCGGTGCGGCCAAGGAGGAAGCAGTGCTGCCAGGCTCTGCTCCAGGGCACAGCTGGCTGGCGGCTGCCCTGTCCGCAGCAAAGGGGCACAGGCCGGGGACCGCGAGAGGTGGCAAAGTGGCACCGGGCGCCGAGGCTGCTGAGCGCTCGCCGAGACGGCGACCGGACTGGCTGCCCCGGAACTGCGGCGACTCTCCCTACTCAGAACTTGGCCTACGTTTCCCAGGACTCTCCCCATCTCCAGAGGCCCCCACAAAACCGGGAAAGGAAGGAAAGGACAGCGGCGGCAGCAGCTCAATGA
				Frame 1 (in-frame)	N	617-856	51434983-51435222	CTGAACGAGCTCGGTCGTAGGCGGGAAGTTCCCGGGGGGGCTGCCCAGTGCAGCCGCAATGCTGCCGCGAGCTGCCCCAGCAGTCCGGGCTCCGTAGACGCTTTCCGCATCACTCTCCTTCCTCGGGCTGCCGGGAGTCCCGGGACCTGGCGGGGCCGGCATGACGGGCTTCTCGGGGGCCCGCCGCACGCCCGGCAGCCTCCGGAGACGCGCGCCGAGCCCGGCTCCCACGGCCTCTGA
				Frame 1 (in-frame)	N	869-907	51435235-51435273	CTGCGGCTGCCTGGCGGGCGGGCTCCGGAGCTTTCCTGA
				Frame 1 (in-frame)	N	926-994	51435292-51435360	TTGGCCCGGACGCGACCAAAGGCTCTTCTGGAGAAGCCCAGAGCACTGGGCAATCGTTACGACCTGTAA
				Frame 1 (in-frame)	N	1130-1213	51435496-51436037	ATGGAAACCGAGCCCCCTGGAGGACCTGCCCCTGCAGTTCTGCCTCACACGGCTCAAGTCACCACCGTGAACAAGGGACCCTAA
				Frame 2 (+1)	N	3-191	51434369-51434557	CTGCCGAGCCTCCTTAAAACTCTGCCGTTAAAATGGGGGCGGGTTTTTCAACTCAAAAAGCGCTCAATTTTTTTCTTTTCAAAAAAAGCTGATGAGGTCGGAAAAAAGGGAGAAGAAACCGGCACCCTCTCTGAGAGGCAACAGAAGCAGCAATTGTTTCAGCGAAAAAAGCAGCAAGGGAGGGAGTGA
				Frame 2 (+1)	N	351-440	51434717-51434806	CTGGCTGGCGGCTGCCCTGTCCGCAGCAAAGGGGCACAGGCCGGGGACCGCGAGAGGTGGCAAAGTGGCACCGGGCGCCGAGGCTGCTGA
				Frame 2 (+1)	N	465-620	51434831-51434986	CTGGCTGCCCCGGAACTGCGGCGACTCTCCCTACTCAGAACTTGGCCTACGTTTCCCAGGACTCTCCCCATCTCCAGAGGCCCCCACAAAACCGGGAAAGGAAGGAAAGGACAGCGGCGGCAGCAGCTCAATGAGTGCCTACAGCAGAAAGCCTGA
				Frame 2 (+1)	N	657-713	51435023-51435079	CTGCCCAGTGCAGCCGCAATGCTGCCGCGAGCTGCCCCAGCAGTCCGGGCTCCGTAG
				Frame 2 (+1)	N	744-917	51435110-51435283	CTGCCGGGAGTCCCGGGACCTGGCGGGGCCGGCATGACGGGCTTCTCGGGGGCCCGCCGCACGCCCGGCAGCCTCCGGAGACGCGCGCCGAGCCCGGCTCCCACGGCCTCTGAGGCTCGGCGGGGCTGCGGCTGCCTGGCGGGCGGGCTCCGGAGCTTTCCTGAGCGGCATTAG
				Frame 2 (+1)	N	996-1199	51435362-51435565	TTGAGGGCCACCGAACTGCTACTCCCGTTCGCCTTTGGCGATCATCTTTTAACCCTCCGGAGCACGTCAGCATCCAGCCACCGCGGCGCTCTCCCAGCAGCGGAGGACCCAGGACTATCCCTTCGGCGAGACGGATGGAAACCGAGCCCCCTGGAGGACCTGCCCCTGCAGTTCTGCCTCACACGGCTCAAGTCACCACCGTGA
				Frame 3 (+2)	N	91-636	51434457-51435002	CTGATGAGGTCGGAAAAAAGGGAGAAGAAACCGGCACCCTCTCTGAGAGGCAACAGAAGCAGCAATTGTTTCAGCGAAAAAAGCAGCAAGGGAGGGAGTGAAGGAAAAAAGCAAAAAAGGGGGCGACACGCAAGTGCCTGTAGGGGTGAAAGGAGCAGGGACCGGCGATCTAGGGGGGGATCAGCTACAAAAGAAACTGTCACTGGGAGCGGTGCGGCCAAGGAGGAAGCAGTGCTGCCAGGCTCTGCTCCAGGGCACAGCTGGCTGGCGGCTGCCCTGTCCGCAGCAAAGGGGCACAGGCCGGGGACCGCGAGAGGTGGCAAAGTGGCACCGGGCGCCGAGGCTGCTGAGCGCTCGCCGAGACGGCGACCGGACTGGCTGCCCCGGAACTGCGGCGAC…
				Frame 3 (+2)	N	688-780	51435054-51435146	CTGCCCCAGCAGTCCGGGCTCCGTAGACGCTTTCCGCATCACTCTCCTTCCTCGGGCTGCCGGGAGTCCCGGGACCTGGCGGGGCCGGCATGA
				Frame 3 (+2)	N	853-999	51435219-51435365	CTGAGGCTCGGCGGGGCTGCGGCTGCCTGGCGGGCGGGCTCCGGAGCTTTCCTGAGCGGCATTAGCCCACGGCTTGGCCCGGACGCGACCAAAGGCTCTTCTGGAGAAGCCCAGAGCACTGGGCAATCGTTACGACCTGTAACTTGA
CLPTM1	NM_001294	172	4	Frame 1(in-frame)	N	47-97	45458527-45458577	CTGCGGCACTCTTGCCGGATAGGGTGGCCCGGCGGGGCTAGGAAAGCGTGA
				Frame 1(in-frame)	Y	110-2182	45458590-45496155	TTGCGCTGCGAAGTCGGGGACGGGGCGGGGCTGGCGGCGGGGGCGGGGACCCGGAGCGGGAAGATGGCGGCGGCGCAGGAGGCGGACGGGGCCCGCAGCGCCGTGGTGGCGGCCGGGGGAGGCAGCTCCGGTCAGGTGACCAGCAATGGCAGCATCGGGAGGGACCCGCCAGCGGAGACCCAGCCTCAGAACCCACCGGCCCAGCCGGCACCCAATGCCTGGCAGGTCATCAAAGGTGTGCTGTTTAGGATCTTCATCATCTGGGCCATCAGCAGTTGGTTCCGCCGAGGGCCGGCCCCTCAGGACCAGGCGGGCCCCGGAGGAGCTCCACGCGTCGCCAGCCGCAACCTGTTCCCCAAAGACACTTTAATGAACCTGCATGTGTACATCTCAGAGCAC…
				Frame 3(+2)	N	34-87	45458514-45458567	CTGAGAGGCGTGGCTGCGGCACTCTTGCCGGATAGGGTGGCCCGGCGGGGCTAG
				Frame 3(+2)	Y	115-357	45458595-45465332	CTGCGAAGTCGGGGACGGGGCGGGGCTGGCGGCGGGGGCGGGGACCCGGAGCGGGAAGATGGCGGCGGCGCAGGAGGCGGACGGGGCCCGCAGCGCCGTGGTGGCGGCCGGGGGAGGCAGCTCCGGTCAGGTGACCAGCAATGGCAGCATCGGGAGGGACCCGCCAGCGGAGACCCAGCCTCAGAACCCACCGGCCCAGCCGGCACCCAATGCCTGGCAGGTCATCAAAGGTGTGCTGTTTAG
CREBL2	NM_001310	340	6	Frame 1(in-frame)	N	131-286	12764897-12765052	TTGGGGCCGCCTCCAGGGTCCGCTCTGCCATTCCTGAACTGGTCCCTCGTCCCCGTGACTCTGGCATCAGGGAAGCGAACTGTTAGGCGAGAGGAGGAGGCAGCCAGAACCATATCCCCTTCTTCCTCGGGGCGGGGGCCGGGCCAGGCCGGCTGA
				Frame 1(in-frame)	Y	329-703	12765095-12794932	CTGTCTGCCGCGATGGATGACAGTAAGGTGGTTGGAGGCAAAGTAAAGAAGCCCGGTAAACGTGGTCGGAAGCCAGCCAAAATTGACTTGAAAGCAAAACTTGAGAGGAGCCGGCAGAGTGCAAGAGAATGCCGAGCCCGAAAAAAGCTGAGATATCAGTATTTGGAAGAGTTGGTATCCAGTCGAGAAAGAGCTATATGTGCCCTCAGAGAGGAACTGGAAATGTACAAGCAGTGGTGCATGGCAATGGACCAAGGAAAAATCCCTTCTGAAATAAAGGCCCTACTCACTGGAGAAGAGCAGAACAAATCTCAGCAGAACTCAAGCAGGCATACCAAGGCTGGGAAGACAGATGCTAATAGCAATTCCTGGTGA
				Frame 2(+1)	N	90-167	12764856-12764933	ATGGAGGGGGAGGAGGAGGCGGCGGCGGCGAAGGGAGGCGTTTGGGGCCGCCTCCAGGGTCCGCTCTGCCATTCCTGA
				Frame 2(+1)	Y	210-374	12764976-12788729	CTGTTAGGCGAGAGGAGGAGGCAGCCAGAACCATATCCCCTTCTTCCTCGGGGCGGGGGCCGGGCCAGGCCGGCTGAGCCGGGGGAGGGCTCCGGGAGGGAGTGCCTGGCCAGGCCGGCCTGTCTGCCGCGATGGATGACAGTAAGGTGGTTGGAGGCAAAGTAA
				Frame 3(+2)	N	85-216	12764851-12764982	CTGTCATGGAGGGGGAGGAGGAGGCGGCGGCGGCGAAGGGAGGCGTTTGGGGCCGCCTCCAGGGTCCGCTCTGCCATTCCTGAACTGGTCCCTCGTCCCCGTGACTCTGGCATCAGGGAAGCGAACTGTTAG
				Frame 3(+2)	Y	283-348	12765049-12765114	CTGAGCCGGGGGAGGGCTCCGGGAGGGAGTGCCTGGCCAGGCCGGCCTGTCTGCCGCGATGGATGA
CSRP2	NM_001321	104	3	Frame 2(+1)	Y	37-237	77252768-77254129	CTGGACCCTCCCTCCAGCCCAGCCTCGCTAGCTCCGCCTGCGGTACGTGCTCCCGCCTCCGACTCAAAATGCCTGTCTGGGGAGGTGGAAACAAGTGTGGGGCCTGTGGGAGGACCGTGTACCACGCAGAAGAGGTGCAGTGTGATGGCAGGAGCTTCCACCGCTGCTGCTTTCTCTGCATGGTTTGCAGGAAAAATTTAG
				Frame 3(+2)	N	20-67	77252751-77252798	CTGGGATCTCGGACTCCCTGGACCCTCCCTCCAGCCCAGCCTCGCTAG
				Frame 3(+2)	Y	74-181	77252805-77254073	CTGCGGTACGTGCTCCCGCCTCCGACTCAAAATGCCTGTCTGGGGAGGTGGAAACAAGTGTGGGGCCTGTGGGAGGACCGTGTACCACGCAGAAGAGGTGCAGTGTGA
DCAF5	NM_003861	219	1	Frame 3(+2)	Y	75-398	69520648-69520971	CTGCACACCTCGCTCTGCCTGCCATGGCTGGTTAAAGAACCATCCGGATCGCAGCGCGGGGGGAGGGCCGGGTGGGGGGAGCAGCGGCCGCGCGTGAGGCCGAGGGAGGGGCGGCGGCGCGAGCGGCGGCGGCGGCGGTTCCAGCATGAAGAGGAGAGCTGGCCTGGGGGGCAGCATGAGGTCAGTGGTGGGCTTCTTGTCCCAGCGGGGCTTGCATGGGGACCCCCTGCTCACTCAGGACTTTCAGAGGAGACGCCTGCGGGGCTGCAGAAACCTCTACAAGAAGGACCTCCTCGGCCACTTCGGCTGTGTCAATGCCATTGA
EEF2	NM_001961	83	1	Frame 3(+2)	Y	56-256	3976607-3977274	CTGGGAGAATCCACCGCCATCCGCCACCATGGTGAACTTCACGGTAGACCAGATCCGCGCCATCATGGACAAGAAGGCCAACATCCGCAACATGTCTGTCATCGCCCACGTGGACCATGGCAAGTCCACGCTGACAGACTCCCTGGTGTGCAAGGCGGGCATCATCGCCTCGGCCCGGGCCGGGGAGACACGCTTCACTGA
FBLN1	NM_006486	147	3	Frame 1(in-frame)	Y	46-2259	45898764-45996326	TTGGCTGCCGAGGCTCGGCCGGAGCGTGGAGCCCGCGCCGCTGCCCCAGGACCGCGCCCGCGCCTTTGTCCGCCGCCGCCCACCGCCCGTCGCCCGCCGCCCATGGAGCGCGCCGCGCCGTCGCGCCGGGTCCCGCTTCCGCTGCTGCTGCTCGGCGGCCTTGCGCTGCTGGCGGCCGGAGTGGACGCGGATGTCCTCCTGGAGGCCTGCTGTGCGGACGGACACCGGATGGCCACTCATCAGAAGGACTGCTCGCTGCCATATGCTACGGAATCCAAAGAATGCAGGATGGTGCAGGAGCAGTGCTGCCACAGCCAGCTGGAGGAGCTGCACTGTGCCACGGGCATCAGCCTGGCCAACGAGCAGGACCGCTGTGCCACGCCCCACGGTGACAACGCC…
				Frame 2(+1)	Y	20-466	45898738-45921556	TTGAACGGCGCGGCCCTGGCCCAGCGTTGGCTGCCGAGGCTCGGCCGGAGCGTGGAGCCCGCGCCGCTGCCCCAGGACCGCGCCCGCGCCTTTGTCCGCCGCCGCCCACCGCCCGTCGCCCGCCGCCCATGGAGCGCGCCGCGCCGTCGCGCCGGGTCCCGCTTCCGCTGCTGCTGCTCGGCGGCCTTGCGCTGCTGGCGGCCGGAGTGGACGCGGATGTCCTCCTGGAGGCCTGCTGTGCGGACGGACACCGGATGGCCACTCATCAGAAGGACTGCTCGCTGCCATATGCTACGGAATCCAAAGAATGCAGGATGGTGCAGGAGCAGTGCTGCCACAGCCAGCTGGAGGAGCTGCACTGTGCCACGGGCATCAGCCTGGCCAACGAGCAGGACCGCT…
				Frame 3(+2)	Y	111-437	45898829-45921527	TTGTCCGCCGCCGCCCACCGCCCGTCGCCCGCCGCCCATGGAGCGCGCCGCGCCGTCGCGCCGGGTCCCGCTTCCGCTGCTGCTGCTCGGCGGCCTTGCGCTGCTGGCGGCCGGAGTGGACGCGGATGTCCTCCTGGAGGCCTGCTGTGCGGACGGACACCGGATGGCCACTCATCAGAAGGACTGCTCGCTGCCATATGCTACGGAATCCAAAGAATGCAGGATGGTGCAGGAGCAGTGCTGCCACAGCCAGCTGGAGGAGCTGCACTGTGCCACGGGCATCAGCCTGGCCAACGAGCAGGACCGCTGTGCCACGCCCCACGGTGA
GDA	NM_001242505	209	3	Frame 1(in-frame)	Y	42-1625	74764308-74865720	CTGGGCGCGGCCTGCAGGGTACCGGCAACCGCCCGGGTAAGCGGGGGCAGGACAAGGCCGGAGCCTGTGTCCGCCCGGCAGCCGCCCGCAGCTGCAGAGAGTCCCGCTGCGTCTCCGCCGCGTGCGCCCTCCTCGACCAGCAGACCCGCGCTGCGCTCCGCCGCTGACATGTGTGCCGCTCAGATGCCGCCCCTGGCGCACATCTTCCGAGGGACGTTCGTCCACTCCACCTGGACCTGCCCCATGGAGGTGCTGCGGGATCACCTCCTCGGCGTGAGCGACAGCGGCAAAATAGTGTTTTTAGAAGAAGCATCTCAACAGGAAAAACTGGCCAAAGAATGGTGCTTCAAGCCGTGTGAAATAAGAGAACTGAGCCACCATGAGTTCTTCATGCCTGGG…
				Frame 2(+1)	Y	106-318	74764372-74764584	CTGTGTCCGCCCGGCAGCCGCCCGCAGCTGCAGAGAGTCCCGCTGCGTCTCCGCCGCGTGCGCCCTCCTCGACCAGCAGACCCGCGCTGCGCTCCGCCGCTGACATGTGTGCCGCTCAGATGCCGCCCCTGGCGCACATCTTCCGAGGGACGTTCGTCCACTCCACCTGGACCTGCCCCATGGAGGTGCTGCGGGATCACCTCCTCGGCGTGA
				Frame 3(+2)	N	53-208	74764319-74764474	CTGCAGGGTACCGGCAACCGCCCGGGTAAGCGGGGGCAGGACAAGGCCGGAGCCTGTGTCCGCCCGGCAGCCGCCCGCAGCTGCAGAGAGTCCCGCTGCGTCTCCGCCGCGTGCGCCCTCCTCGACCAGCAGACCCGCGCTGCGCTCCGCCGCTGA
H2AFZ	NM_002106	185	4	Frame 2 (+1)	N	10-54	100869628-100869672	ATGAGCAATCCGAGTTCCCGGATGAGGGAACATTCTGCAGTATAA
				Frame 2 (+1)	Y	151-297	100870056-100870534	CTGCCTTGCTTGCTTGAGCTTCAGCGGAATTCGAAATGGCTGGCGGTAAGGCTGGAAAGGACTCCGGAAAGGCCAAGACAAAGGCGGTTTCCCGCTCGCAGAGAGCCGGCTTGCAGTTCCCAGTGGGCCGTATTCATCGACACCTAA
				Frame 3 (+2)	N	44-112	100869662-100870017	CTGCAGTATAAAGGGAGCAGGGAAGGCGGGAGACAGCGCAGTTTGAATCGCGGTGCGACGAAGGAGTAG
				Frame 3 (+2)	Y	164-199	100870069-100870436	TTGAGCTTCAGCGGAATTCGAAATGGCTGGCGGTAA
HINT2	NM_032593	66	1	Frame 1(in-frame)	Y	31-558	35813081-35815042	CTGACCCGGGTGAGAGGTTCCCGCGGCTCAGGGAAGATGGCGGCAGCCGTGGTGCTGGCTGCTGGGTTGCGCGCGGCGCGCAGAGCCGTGGCGGCCACGGGGGTGCGCGGGGGGCAGGTCCGAGGAGCTGCAGGTGTGACTGATGGGAATGAAGTGGCCAAGGCCCAGCAGGCAACTCCTGGGGGAGCAGCCCCAACCATCTTCTCCCGGATCCTGGACAAGAGCCTCCCAGCTGACATTCTCTATGAGGACCAGCAGTGTCTTGTGTTCCGTGATGTGGCCCCTCAGGCTCCTGTGCACTTCCTGGTCATTCCTAAGAAGCCCATTCCTCGGATTAGCCAGGCTGAAGAAGAAGACCAGCAGCTTCTAGGACACCTACTCCTTGTGGCCAAGCAGACA…
HIST1H2AD	NM_021065	50	1	Frame 2 (+1)	Y	13-228	26199091-26199306	TTGTCTTCATTGCTTAACATCGTTTTTAAGAATTCAAAATGTCCGGACGCGGCAAGCAAGGCGGAAAGGCCCGAGCTAAGGCTAAGACCCGCTCTTCGCGGGCCGGACTCCAGTTCCCTGTGGGCCGCGTACACCGCTTGCTCCGCAAGGGCAACTACTCCGAGCGAGTCGGGGCCGGCGCGCCAGTGTATCTGGCGGCGGTGTTGGAGTACCTGA
IFIT1	NM_001548	167	2	Frame 2(+1)	Y	58-171	91152360-91152473	CTGTCTTGGGGTTTAAACGTAACTGAAAATCCACAAGACAGAATAGCCAGATCTCAGAGGAGCCTGGCTAAGCAAAACCCTGCAGAACGGCTGCCTAATTTACAGCAACCATGA
				Frame 3(+2)	Y	137-184	91152439-91162049	CTGCAGAACGGCTGCCTAATTTACAGCAACCATGAGTACAAATGGTGA
IGSF9	NM_020789	198	7	Frame 1 (in-frame)	Y	175-3690	159897309-159915386	CTGGGTGAGCAGGCCAGCTGGGCTATGGTGTGGTGCCTCGGCCTGGCCGTCCTCAGCCTGGTCATCAGCCAGGGGGCTGACGGTCGAGGGAAGCCTGAGGTGGTATCGGTGGTGGGCCGGGCTGGGGAGAGTGTGGTGCTGGGCTGTGACCTGCTGCCCCCGGCCGGCCGGCCCCCCCTGCATGTCATCGAGTGGCTGCGCTTTGGATTCCTGCTTCCCATCTTCATCCAGTTCGGCCTCTACTCTCCCCGAATTGACCCTGATTACGTGGGACGAGTCCGGCTGCAGAAGGGGGCCTCTCTCCAGATTGAGGGTCTCCGGGTGGAAGACCAGGGCTGGTACGAGTGCCGCGTGTTCTTCCTGGACCAGCACATCCCTGAAGACGATTTTGCTAACGGC…
				Frame 2 (+1)	N	65-103	159897199-159897237	ATGAGCCAAGCCCTCACTGTACAGAAGAGTGAGAGCTGA
				Frame 2 (+1)	Y	107-589	159897241-159898226	CTGTTCCCTGAGCTGATCAGAAGGACATCCCTTGGCCCCTCCATCTGGGCTCCTGTGGATAGGAGGGGCTGGGTGAGCAGGCCAGCTGGGCTATGGTGTGGTGCCTCGGCCTGGCCGTCCTCAGCCTGGTCATCAGCCAGGGGGCTGACGGTCGAGGGAAGCCTGAGGTGGTATCGGTGGTGGGCCGGGCTGGGGAGAGTGTGGTGCTGGGCTGTGACCTGCTGCCCCCGGCCGGCCGGCCCCCCCTGCATGTCATCGAGTGGCTGCGCTTTGGATTCCTGCTTCCCATCTTCATCCAGTTCGGCCTCTACTCTCCCCGAATTGACCCTGATTACGTGGGACGAGTCCGGCTGCAGAAGGGGGCCTCTCTCCAGATTGAGGGTCTCCGGGTGGAAGACC…
				Frame 3 (+2)	N	27-68	159897161-159897202	CTGGTGGTTCTCCGGAGAGCAGCTTCCTCGGGTGTTACATGA
				Frame 3 (+2)	N	81-122	159897215-159897256	CTGTACAGAAGAGTGAGAGCTGAAACCTGTTCCCTGAGCTGA
				Frame 3 (+2)	N	138-182	159897272-159897316	TTGGCCCCTCCATCTGGGCTCCTGTGGATAGGAGGGGCTGGGTGA
				Frame 3 (+2)	Y	192-254	159897559-159897621	CTGGGCTATGGTGTGGTGCCTCGGCCTGGCCGTCCTCAGCCTGGTCATCAGCCAGGGGGCTGA
KPNB1	NM_002265	407	3	Frame 1(in-frame)	N	201-269	45727404-45727472	TTGGAGGGAGGAAGTAAGGGAAGAGGAGAGGAAGGGGAGCCGGACCGACTACCCAGACAGAGCCGGTGA
				Frame 2(+1)	N	88-378	45727291-45727581	CTGCGCGCCGCCTCTCACTCACAGCCTCCCTTCCTTCTTTCTCCCTCCGCCTCCCGAGCACCAGCGCGCTCTGAGCTGCCCCCAGGGTCCCTCCCCCGCCGCCAGCAGCCCATTTGGAGGGAGGAAGTAAGGGAAGAGGAGAGGAAGGGGAGCCGGACCGACTACCCAGACAGAGCCGGTGAATGGGTTTGTGGTGACCCCCGCCCCCCACCCCACCCTCCCTTCCCACCCGACCCCCAACCCCCATCCCCAGTTCGAGCCGCCGCCCGAAAGGCCGGGCCGTCGTCTTAG
				Frame 3(+2)	N	158-217	45727361-45727420	CTGAGCTGCCCCCAGGGTCCCTCCCCCGCCGCCAGCAGCCCATTTGGAGGGAGGAAGTAA
LRRC73	NM_001012974	558	2	Frame 1(in-frame)	Y	325-1509	43475594-43478081	CTGGACGCCTCCGCACCTCTGGCCGGCTCCGGCTCAGTCCCGGTAGCTCTTCTCCGCCCCCGCCGCAGCCTCCGCCGCAGCCGCAGCCTCCGCCACAGCCGCCGCCTCCACCCCCGGCCCCACTCCGCCCGCGACCCCTGCCGGGGCCCCGACCCCGGCCCTATCCCCGGCCCCGCCCGCGGCCCCACCAACCTCCGTTCCGGCCCCGTACCCGGAGGCCCAGCCGTGGGCACGATGCTGCCCAGCTCCATCCAGATTTCGGGGGAGCCGCTGTCCGGCGCCGAGGTGCGGGACATCTGCCGCGGCCTTCGCGACAACGCCGTGCGCCTGCTCTCACTGCGCGGCTGCCGCCTCTGCGACCGCGACTTTGGCCGCATCTGCCGGGCCCTGGCCGGGGCC…
				Frame 3(+2)	Y	6-749	43474981-43477321	CTGGAGCCGGAGCTGCCGCCAGCCGCCCGCCTCAGGCTCTCTCTGCCAGCCGTGCGGCCAGGCCCGCGGGGTGGTCGGGGGGAGCCGGGCGGCAGAGAAGGAGGGAGCGGGTACGGCCTCCTAGCCGAGACCGGTAAGCCGAAGCCCTTGAGCCGCTCGCTGCCGCTGCCGCCGCCGCCGCCGCGACCGCGAGGGACAAGGACAAGCGCCGAGCAGCGCCTGCCCAACCCCCGGAACGCGCACCCGCCCCAACGCCCAGACACGGACCGTGCGGGCCGCCCCCGCCCCAGCGCCGCCCCACTTCAGCCCGGCCCGCGCCCTGGACGCCTCCGCACCTCTGGCCGGCTCCGGCTCAGTCCCGGTAGCTCTTCTCCGCCCCCGCCGCAGCCTCCGCCGCAG…
MECP2	NM_004992	226	1	Frame 3(+2)	N	67-171	153295884-153295988	ATGGCCGCCGCCGCCGCCGCCGCGCCGAGCGGAGGAGGAGGAGGAGGCGAGGAGGAGAGACTGCTCCATAAAAATACAGACTCACCAGTTCCTGCTTTGATGTGA
RACK1	NM_006098	106	2	Frame 1 (in-frame)	Y	11-1060	180663987-180670906	CTGCAAGGCGGCGGCAGGAGAGGTTGTGGTGCTAGTTTCTCTAAGCCATCCAGTGCCATCCTCGTCGCTGCAGCGACACACGCTCTCGCCGCCGCCATGACTGAGCAGATGACCCTTCGTGGCACCCTCAAGGGCCACAACGGCTGGGTAACCCAGATCGCTACTACCCCGCAGTTCCCGGACATGATCCTCTCCGCCTCTCGAGATAAGACCATCATCATGTGGAAACTGACCAGGGATGAGACCAACTATGGAATTCCACAGCGTGCTCTGCGGGGTCACTCCCACTTTGTTAGTGATGTGGTTATCTCCTCAGATGGCCAGTTTGCCCTCTCAGGCTCCTGGGATGGAACCCTGCGCCTCTGGGATCTCACAACGGGCACCACCACGAGGCGATTT…
				Frame 2 (+1)	Y	78-110	180664620-180664652	CTGCAGCGACACACGCTCTCGCCGCCGCCATGA
RPL37A	NM_000998	78	2	Frame 1 (in-frame)	Y	52-357	217363571-217366127	CTGGGCTCGGACCTAGGTCGCGGCGACATGGCCAAACGTACCAAGAAAGTCGGGATCGTCGGTAAATACGGGACCCGCTATGGGGCCTCCCTCCGGAAAATGGTGAAGAAAATTGAAATCAGCCAGCACGCCAAGTACACTTGCTCTTTCTGTGGCAAAACCAAGATGAAGAGACGAGCTGTGGGGATCTGGCACTGTGGTTCCTGCATGAAGACAGTGGCTGGCGGTGCCTGGACGTACAATACCACTTCCGCTGTCACGGTAAAGTCCGCCATCAGAAGACTGAAGGAGTTGAAAGACCAGTAG
				Frame 2 (+1)	N	29-67	217363548-217363586	CTGCGCACCGCGTCTCTTCCTTTCTGGGCTCGGACCTAG
SERTAD3	NM_013368	278	6	Frame 1(in-frame)	N	15-182	40947411-40947578	CTGAGAATTGACTCATTCAGATCACTTCCCATGATCACGCAGCTGAGCAGTTTCCAATACAGAATTCAGATTTGGGGTTCCCTACTTCCAATCCAGGTCTCTGTGCTCCACACTTGTCTTTCGTGCTCCATGTTTGAAGAAATTAATATTGTGGAAGAACAGTTTTAA
				Frame 1(in-frame)	Y	258-869	40947654-40948505	TTGAGGCCACAACAGGGCATCATGGTGGGAGGCTTGAAGAGGAAACACTCTGATTTGGAAGAGGAGGAGGAGAGGTGGGAGTGGAGTCCAGCAGGCCTTCAGAGCTACCAGCAAGCCCTGCTCCGCATCTCCCTAGACAAAGTCCAGCGCAGCCTGGGCCCCCGAGCACCCAGCCTCCGCAGGCATGTCCTCATCCATAACACCCTCCAACAGCTGCAGGCTGCACTTCGCCTGGCTCCCGCCCCTGCCCTGCCCCCCGAGCCCCTCTTCCTGGGCGAGGAGGATTTCTCCCTGTCAGCCACCATTGGCTCTATCCTCAGGGAGCTGGACACCTCCATGGATGGGACTGAGCCCCCTCAGAATCCAGTGACTCCCCTTGGCCTCCAGAATGAAGTGCCA…
				Frame 2(+1)	N	115-189	40947511-40947585	CTGTGCTCCACACTTGTCTTTCGTGCTCCATGTTTGAAGAAATTAATATTGTGGAAGAACAGTTTTAAGGCTTAG
				Frame 2(+1)	N	214-261	40947610-40947657	TTGGCAGATGAGGAAATTGATTCTCATGGATGTAAATTCACTGTTTGA
				Frame 3(+2)	N	86-151	40947482-40947547	TTGGGGTTCCCTACTTCCAATCCAGGTCTCTGTGCTCCACACTTGTCTTTCGTGCTCCATGTTTGA
				Frame 3(+2)	Y	221-310	40947617-40947706	ATGAGGAAATTGATTCTCATGGATGTAAATTCACTGTTTGAGGCCACAACAGGGCATCATGGTGGGAGGCTTGAAGAGGAAACACTCTGA
TBC1D7	NM_016495	296	4	Frame 1(in-frame)	N	3-41	13305335-13305373	ATGCGCCCGCCCGGCGCCCGCCCGGCGACCTGGAGTTGA
				Frame 1(in-frame)	N	90-257	13306632-13307871	TTGTCTCCCGGGCCGTCTGGGCGCGCGCGGGTGTCCCAGGTACCCCGCCGCCTCCCTCCTTCCCGCAGGACTCGTCCCTCCTGGCCCTGGGCCCCAACGGTGCCCGCCTGCCCGGCGGTCGGTCAGCGCACAGGGCACGGCTTCCTCTGCTTCTCCCGGACCACTTAG
				Frame 2(+1)	Y	106-300	13306648-13307914	CTGGGCGCGCGCGGGTGTCCCAGGTACCCCGCCGCCTCCCTCCTTCCCGCAGGACTCGTCCCTCCTGGCCCTGGGCCCCAACGGTGCCCGCCTGCCCGGCGGTCGGTCAGCGCACAGGGCACGGCTTCCTCTGCTTCTCCCGGACCACTTAGTCTCAACCCGGGTGTGTTTGCACTACTAGAGAATGAAATATGA
				Frame 3(+2)	N	32-286	13305364-13307900	CTGGAGTTGATGTCACGTCCGGCGGCGGCGGCAGCGGCAGCGGCAGCGGCGCTGAGTTTTGTCTCCCGGGCCGTCTGGGCGCGCGCGGGTGTCCCAGGTACCCCGCCGCCTCCCTCCTTCCCGCAGGACTCGTCCCTCCTGGCCCTGGGCCCCAACGGTGCCCGCCTGCCCGGCGGTCGGTCAGCGCACAGGGCACGGCTTCCTCTGCTTCTCCCGGACCACTTAGTCTCAACCCGGGTGTGTTTGCACTACTAG
TIAM1	NM_003253	582	8	Frame 1(in-frame)	N	82-186	32492767-32492871	TTGGCGCCCGCAGCCCCAGGGGCACGGCTGCCCCGCATCGTGCCCGGCCCCGTCGCGGAGATCCCGGACGACCGTCGCGGGTTGATGGTCGCATTCCAGATGTAA
				Frame 1(in-frame)	N	532-570	32496901-32496939	TTGGAGCAAGTTGGGCTGGGGACCACTGTTGCCTTTTAA
				Frame 2(+1)	N	212-334	32492897-32493019	ATGGTAGAATCACTGTGGACTGAGACCCACCTTTCTAGACCTGAAGCCCAGGAGGAGGAAGAGGAGGCTGGTTGGTACCATGGGCATAATGCTCTGAATCCTAGTCTCTCACCTAGTATGTGA
				Frame 2(+1)	Y	518-610	32496887-32496979	ATGCCACAGTGCTCTTGGAGCAAGTTGGGCTGGGGACCACTGTTGCCTTTTAAGACCATAAAACCATGGGAAACGCAGAAAGTCAACATGTAG
				Frame 3(+2)	N	63-218	32492748-32492903	CTGCAGCTCCGCGGACGCCTTGGCGCCCGCAGCCCCAGGGGCACGGCTGCCCCGCATCGTGCCCGGCCCCGTCGCGGAGATCCCGGACGACCGTCGCGGGTTGATGGTCGCATTCCAGATGTAAACAGCTTCAGAAGCCTGACGGTCATATGGTAG
				Frame 3(+2)	N	231-308	32492916-32492993	CTGAGACCCACCTTTCTAGACCTGAAGCCCAGGAGGAGGAAGAGGAGGCTGGTTGGTACCATGGGCATAATGCTCTGA
				Frame 3(+2)	N	342-425	32493027-32493110	CTGCAGATGGCCCATTTGGAGATCTTGACAAAGCCTCTTCTGTTTCCAATGGGGTTTTTGGCGCATTCTCACAGACTTAGATGA
				Frame 3(+2)	N	456-578	32493141-32496947	CTGACATCGTCCCCAGCCCTGTGGCTGTTCATCCGGACATCATTTCCAACCTCAATATCTAAATGCCACAGTGCTCTTGGAGCAAGTTGGGCTGGGGACCACTGTTGCCTTTTAAGACCATAA
TP53I3	NM_004881	889	9	Frame 1(in-frame)	N	83-241	24300531-24302371	ATGTGCCAAAAGCCTGGCCATGCCTGGAAAATGGACCAATCCGCCCGCCAAGAGGTTGGGTCTCGTTCCCTAGAGAGAAGGAAGTTTCCTCTCCTTGAAGTGAGAGCTAGAATCGCACTTTCTGTCAAGCTGAGAGAAAGACTCTTTTCCAGAGGCTAA
				Frame 1(in-frame)	N	392-493	24303700-24303801	CTGGGGCTCTGGGGCTCGGGCTTTGTCACCGGGACCCGCAGGAGCCAGAACCACTCGGCGCCGCCTGGTGCATGGGAGGGGAGCCGGGCCAGGAGTAAGTAA
				Frame 1(in-frame)	Y	575-1888	24303883-24308085	TTGTCCTGCTCTGCCGCATCCAGCCCTGTACCGCCATCCCACTTCCCGCCGTTCCCATCTGTGTTCCGGGTGGGATCGGTCTGGAGGCGGCCGAGGACTTCCCAGGCAGGAGCTCGGGGCGGAGGCCGGGTCCGCGGCAGACCAGGGCAGCGAGGCGCTGGCCGGCAGGGGGCGCTGCGGTGCCAGCCTGAGGCTGGGCTGCTCCGCGAGGATACAGCGGCCCCTGCCCTGTCCTGTCCTGCCCTGCCCTGTCCTGTCCTGCCCTGCCCTGCCCTGTCCTGTCCTGCCCTGCCCTGCCCTGTGTCCTCAGACAATATGTTAGCCGTGCACTTTGACAAGCCGGGAGGACCGGAAAACCTCTACGTGAAGGAGGTGGCCAAGCCGAGCCCGGGGGAGGGT…
				Frame 2(+1)	N	36-155	24300484-24300603	TTGCCCACCCATGCTCAAGATGGGCGGGATGCCAGCCTGTTACATAAATGTGCCAAAAGCCTGGCCATGCCTGGAAAATGGACCAATCCGCCCGCCAAGAGGTTGGGTCTCGTTCCCTAG
				Frame 2(+1)	Y	414-896	24303722-24307093	TTGTCACCGGGACCCGCAGGAGCCAGAACCACTCGGCGCCGCCTGGTGCATGGGAGGGGAGCCGGGCCAGGAGTAAGTAACTCATACGGGCGCCGGGGACCCGGGTCGGGCTGGGGGCTTCCAACTCAGAGGGAGTGTGATTTGCCTGATCCTCTTCGGCGTTGTCCTGCTCTGCCGCATCCAGCCCTGTACCGCCATCCCACTTCCCGCCGTTCCCATCTGTGTTCCGGGTGGGATCGGTCTGGAGGCGGCCGAGGACTTCCCAGGCAGGAGCTCGGGGCGGAGGCCGGGTCCGCGGCAGACCAGGGCAGCGAGGCGCTGGCCGGCAGGGGGCGCTGCGGTGCCAGCCTGAGGCTGGGCTGCTCCGCGAGGATACAGCGGCCCCTGCCCTGTCCTGTC…
				Frame 3(+2)	N	46-180	24300494-24300628	ATGCTCAAGATGGGCGGGATGCCAGCCTGTTACATAAATGTGCCAAAAGCCTGGCCATGCCTGGAAAATGGACCAATCCGCCCGCCAAGAGGTTGGGTCTCGTTCCCTAGAGAGAAGGAAGTTTCCTCTCCTTGA
				Frame 3(+2)	N	256-489	24302386-24303797	CTGATTTGCTTGCTTCTAACTTTGCGTTTTAAAGGGGGAAGGAGGAAAGGAAAGAGGGGGAGGGTGGTTCTGCTTAGCCCCACCCCTCCGGCTACCCCAGGTCCAGCCGTCCATTCCGGTGGAGGCAGAGGCAGTCCTGGGGCTCTGGGGCTCGGGCTTTGTCACCGGGACCCGCAGGAGCCAGAACCACTCGGCGCCGCCTGGTGCATGGGAGGGGAGCCGGGCCAGGAGTAA
				Frame 3(+2)	N	559-765	24303867-24305926	CTGATCCTCTTCGGCGTTGTCCTGCTCTGCCGCATCCAGCCCTGTACCGCCATCCCACTTCCCGCCGTTCCCATCTGTGTTCCGGGTGGGATCGGTCTGGAGGCGGCCGAGGACTTCCCAGGCAGGAGCTCGGGGCGGAGGCCGGGTCCGCGGCAGACCAGGGCAGCGAGGCGCTGGCCGGCAGGGGGCGCTGCGGTGCCAGCCTGA
				Frame 3(+2)	Y	808-909	24305969-24307106	CTGTCCTGCCCTGCCCTGTCCTGTCCTGCCCTGCCCTGCCCTGTCCTGTCCTGCCCTGCCCTGCCCTGTGTCCTCAGACAATATGTTAGCCGTGCACTTTGA
TROVE2	NM_004600	370	4	Frame 1 (in-frame)	N	59-313	193029062-193029316	CTGTCCACCCTGGGTAACGGAACCAGCATCGCGGTAGGGACATCCTCGCTAGGCCCGGCCGGACCATTCCTCAGGGTGGGCCCTTTCCGAAGCCGGGACCGCTCCTGCTTGTCGGCATCGCTCCCCACAGGCCGACGTCGAGAGGGCCTGCTTTACTCCTCCTCTTTCTCCTCCTTCTCCCGCGGCTTCTGCGCGGAGAGGCGTCGCCCGGGATCTGGGTTTTGGAAGAAGGATCTTTGTGGGAAGACAGGGTGA
				Frame 2 (+1)	N	273-332	193029276-193029335	CTGGGTTTTGGAAGAAGGATCTTTGTGGGAAGACAGGGTGAATTTATCACAGAGGAATAA
				Frame 3 (+2)	N	4-75	193029007-193029078	TTGAGGCTGGGCAAACGCCGCGAAACTATCGCTCTTCCCCGTCCCGCTTCCGCGCCTGTCCACCCTGGGTAA
				Frame 3 (+2)	Y	163-408	193029166-193038222	CTGCTTGTCGGCATCGCTCCCCACAGGCCGACGTCGAGAGGGCCTGCTTTACTCCTCCTCTTTCTCCTCCTTCTCCCGCGGCTTCTGCGCGGAGAGGCGTCGCCCGGGATCTGGGTTTTGGAAGAAGGATCTTTGTGGGAAGACAGGGTGAATTTATCACAGAGGAATAACGAGGGAGAGGAGAAAGGTTTCCTAAAGACAAAAAAAAATGGAGGAATCTGTAAACCAAATGCAGCCACTGAATGA
ZNF552	NM_024762	170	5	Frame 1(in-frame)	N	18-65	58319425-58319472	TTGGCGTTAGGGAGTCCTTGGAGCGCTGTGTTGGGACCGTGGTGGTGA
				Frame 1(in-frame)	N	66-128	58319473-58319535	CTGGATCCAGGAGGTCGAGAGTCGTTCTTCTCTTTGCACAGACGTGACTCTGCAGCTCTTTAA
				Frame 1(in-frame)	Y	138-1394	58319545-58326281	CTGCTCTCAACCCAGCTTACCCCACGTGGTCCCATGGCGGCGGCCGCGCTAAGGTTCCCCGTTCAGGGCACAGTGACTTTTGAAGACGTGGCTGTGAAATTTACCCAGGAGGAATGGAATCTCCTTAGTGAGGCTCAGAGATGCCTGTACCGTGATGTGACGCTGGAGAACCTGGCACTTATGTCCTCCCTGGGTTGTTGGTGTGGAGTGGAAGATGAGGCGGCACCTTCTAAGCAGAGTATTTATATACAAAGAGAGACTCAGGTCAGGACTCCTATGGCAGGTGTGTCTCCCAAGAAGGCCCACCCCTGTGAGATGTGTGGCCCGATCTTGGGAGACATTTTGCATGTGGCAGATCATCAGGGAACACATCACAAGCAGAAACTGCACAGGTGTGAG…
				Frame 2(+1)	Y	43-189	58319450-58319596	CTGTGTTGGGACCGTGGTGGTGACTGGATCCAGGAGGTCGAGAGTCGTTCTTCTCTTTGCACAGACGTGACTCTGCAGCTCTTTAACGGCGCCCGCTGCTCTCAACCCAGCTTACCCCACGTGGTCCCATGGCGGCGGCCGCGCTAA
				Frame 3(+2)	N	35-112	58319442-58319519	TTGGAGCGCTGTGTTGGGACCGTGGTGGTGACTGGATCCAGGAGGTCGAGAGTCGTTCTTCTCTTTGCACAGACGTGA
