# Supplementary material for: Impact of FHIT loss on the translation of cancer-associated mRNAs
Source: Mol Cancer. 2017 Dec 28;16:179. doi: 10.1186/s12943-017-0749-x (PMC5745650; doi:10.1186/s12943-017-0749-x)
Supplement: Supplementary file 10 — Transcripts with Fhit-mediated changes in the relative occupancy of 5’-UTR/coding sequence. (XLSX 1582 kb) [file 12943_2017_749_MOESM10_ESM.xlsx]

## Sheet: relative_5'-UTR_results
Table S_. Transcripts with Fhit-mediated changes in the relative occupancy of 5'-UTR/coding sequence
Transcripts with padj<.05 are highlighted in yellow. Transcripts in green are identified in Figures 2 and 4 as having Fhit-mediated changes in ribosome occupancy of the coding sequence or 5'-UTR
Gene Name	RefSeq ID	disper	pval	padj	TE-wFHIT (D1 cells)	TE-woFhit (E1 cells)	log2FC_TE(w-FHIT vs wo-FHIT)
TBC1D7	NM_016495	0.0309927	8.56987e-05	0.0386889	0.101072	0.0040254	4.6501
TIAM1	NM_003253	0.0762709	5.42513e-05	0.0350593	0.184646	0.0151634	3.6061
ZCCHC3	NM_033089	0.0248906	9.54862e-06	0.0185888	0.0523268	0.00521263	3.32747
DCAF5	NM_003861	0.0187958	1.41316e-05	0.0204048	0.168111	0.019687	3.09409
ACSL1	NM_001995	0.0305633	6.2397e-05	0.0350593	0.0861617	0.0100977	3.09302
SERTAD3	NM_013368	0.0484548	0.000101791	0.0417182	0.0681707	0.00817479	3.0599
TROVE2	NM_004600	0.0240487	8.94312e-05	0.0386889	0.0546748	0.00737004	2.89113
CLPTM1	NM_001294	0.0427024	5.40901e-05	0.0350593	0.00879844	0.00135039	2.70387
HINT2	NM_032593	0.0434322	3.11216e-05	0.030293	0.111769	0.0180368	2.63151
FASN	NM_004104	0.0158751	6.03175e-05	0.0350593	0.0288926	0.0126678	1.18953
KPNB1	NM_002265	0.00443109	1.1866e-08	9.24007e-05	0.135831	0.0716083	0.923616
CALR	NM_004343	0.00957712	2.0886e-05	0.0232342	0.00988499	0.020401	-1.04533
RPL37A	NM_000998	0.0331288	1.57222e-05	0.0204048	0.047394	0.154631	-1.70606
FBLN1	NM_006486	0.02511	6.53046e-05	0.0350593	0.0246458	0.0931991	-1.91897
CREBL2	NM_001310	0.0245114	6.75342e-05	0.0350593	0.834248	4.74473	-2.50778
MECP2	NM_004992	0.0305987	3.71594e-07	0.0014468	0.20506	1.45282	-2.82474
CDKN2C	NM_001262	0.0137385	6.69301e-06	0.0173728	6.99604	74.5104	-3.41283
HARS2	NM_012208	0.0470785	4.12779e-05	0.0350593	0.004939	0.0912898	-4.20816
ZNF552	NM_024762	0.104511	7.48126e-05	0.0364103	0.0675063	4.01064	-5.89266
TXNDC15	NM_024715	0.0184988	0.000133273	0.0518899	0.0244282	0.0943753	-1.94986
FKBP15	NM_015258	0.0320674	0.000161227	0.0597846	0.0232973	0.00325192	2.8408
ASNA1	NM_004317	0.0382463	0.00016931	0.0599281	0.0472984	0.00409715	3.5291
ACTG1	NM_001614	0.0135375	0.000178726	0.0605104	0.177037	0.0945091	0.905528
PFKM	NM_000289	0.0264922	0.000215807	0.0680049	0.0185442	0.0027323	2.76278
ZNF384	NM_001039920	0.0368727	0.000235795	0.0680049	0.0914761	0.0154794	2.56304
LYSMD4	NM_152449	0.0866113	0.000234406	0.0680049	0.874089	0.057072	3.93693
BRWD3	NM_153252	0.0150554	0.000227585	0.0680049	0.413036	0.146746	1.49295
INTS8	NM_017864	0.015097	0.000245747	0.0683439	0.289361	0.108232	1.41874
ANKRD26	NM_001256053	0.0436974	0.00025828	0.0693526	0.139405	0.0189001	2.88282
HPS1	NM_000195	0.0184476	0.000275527	0.0715176	1.18003	4.03326	-1.77312
PRMT1	NM_001536	0.0172371	0.000306582	0.0746049	0.0413223	0.0145246	1.50842
ECD	NM_007265	0.0398903	0.000297192	0.0746049	0.0515688	0.00924333	2.48001
TMBIM1	NM_022152	0.0127464	0.000325436	0.076793	0.0121788	0.0337964	-1.4725
HSPA14	NM_016299	0.0266443	0.000349793	0.0778239	0.0991011	0.374934	-1.91966
PDSS2	NM_020381	0.023904	0.000342454	0.0778239	0.198981	0.0372904	2.41575
STX3	NM_004177	0.024233	0.000366213	0.079214	0.607442	0.171405	1.82534
RPL34	NM_033625	0.0116185	0.000395645	0.0832672	0.77425	0.376192	1.04133
SKIL	NM_005414	0.0341031	0.000432107	0.0848034	0.176056	0.0227001	2.95526
AGPAT2	NM_006412	0.0434865	0.000448738	0.0848034	0.0578422	0.00270698	4.41736
HEBP2	NM_014320	0.0191938	0.000426331	0.0848034	0.940571	0.352435	1.41618
PHF13	NM_153812	0.0122688	0.000438334	0.0848034	0.0931238	0.226736	-1.28379
PIGW	NM_178517	0.0551874	0.000457396	0.0848034	0.112316	0.0159304	2.81771
ZNF625	NM_145233	0.0733443	0.00048866	0.0884929	0.114086	1.1221	-3.29801
SAP30BP	NM_013260	0.0189687	0.000502793	0.0889829	0.045435	0.0119167	1.93082
FBN1	NM_000138	0.0236934	0.000608253	0.0893672	0.024393	0.0043751	2.47908
SMARCC2	NM_001130420	0.0184016	0.000571494	0.0893672	0.0705417	0.0205296	1.78077
RBM4	NM_002896	0.0407766	0.000587326	0.0893672	0.0560704	0.0150374	1.89868
NDUFA10	NM_004544	0.0367142	0.000606619	0.0893672	0.0211607	0.0689304	-1.70375
DYNLT1	NM_006519	0.0474745	0.000577367	0.0893672	0.284687	0.055458	2.35991
EID1	NM_014335	0.013462	0.000541293	0.0893672	0.236935	0.124867	0.924105
TOR1B	NM_014506	0.0240156	0.000566166	0.0893672	0.0312422	0.00177299	4.13924
HIST1H2AD	NM_021065	0.0193923	0.000583687	0.0893672	0.168161	0.0784094	1.10075
SLC38A9	NM_173514	0.0363985	0.000581234	0.0893672	0.0794238	0.0239468	1.72974
SUPV3L1	NM_003171	0.0715481	0.000628731	0.0906654	0.011431	0.0786554	-2.78259
H3F3C	NM_001013699	0.0580687	0.000653376	0.0925062	2.4422	0.692219	1.81888
CEP70	NM_024491	0.0462784	0.00069143	0.0961459	0.213844	1.10307	-2.36689
NDUFB8	NM_005004	0.0476886	0.000704011	0.0961778	0.0502487	0.0137951	1.86493
ADAM9	NM_003816	0.0191295	0.000724716	0.0972994	0.0584469	0.0248311	1.23498
GNAI1	NM_002069	0.0189475	0.000766626	0.0977198	0.370586	0.115175	1.68598
PPP1R8	NM_014110	0.0246522	0.000778044	0.0977198	0.0668521	0.00374231	4.15897
ELOVL2	NM_017770	0.0231419	0.000747941	0.0977198	0.037857	0.121652	-1.68413
ATP8B3	NM_138813	0.0222071	0.000772636	0.0977198	0.0425999	0.159537	-1.90497
PPP1R35	NM_145030	0.0145064	0.000805545	0.0995679	0.298752	0.128622	1.21581
NCAPH	NM_015341	0.0327644	0.000849508	0.101771	0.0621485	0.0186281	1.73824
IRF2BPL	NM_024496	0.0174717	0.000838489	0.101771	0.377688	0.150821	1.32436
DPP3	NM_001256670	0.0151375	0.000932302	0.105652	0.0130257	0.0391383	-1.58722
TAGLN2	NM_003564	0.0430766	0.00102448	0.105652	0.0285297	0.0075982	1.90873
MAP3K6	NM_004672	0.0705079	0.00103115	0.105652	0.0745295	0.0119807	2.6371
CIZ1	NM_012127	0.0520632	0.00101484	0.105652	0.0341532	0.00602376	2.50329
TBL2	NM_012453	0.0162934	0.000988057	0.105652	0.00552764	0.0238541	-2.1095
PHPT1	NM_014172	0.0173829	0.000927661	0.105652	0.0996676	0.0326358	1.61067
DDX41	NM_016222	0.0214411	0.000911321	0.105652	0.0349796	0.00966696	1.85538
CCDC94	NM_018074	0.0157628	0.0010232	0.105652	0.117188	0.0306975	1.93263
STEAP3	NM_018234	0.0282419	0.000949133	0.105652	0.00962431	0.000547042	4.13696
WDR48	NM_020839	0.0306889	0.000983132	0.105652	0.00715516	0.055877	-2.9652
CCAR2	NM_021174	0.0130665	0.00100714	0.105652	0.0709361	0.0312111	1.18446
PLSCR3	NM_020360	0.0247552	0.00109335	0.11057	0.385356	0.0953384	2.01506
SH3BGRL2	NM_031469	0.0306896	0.00113515	0.113325	0.405839	1.66317	-2.03495
ATP5F1	NM_001688	0.0110662	0.00118006	0.114505	0.220401	0.418528	-0.925197
EPHX2	NM_001979	0.0534276	0.00128934	0.114505	0.248697	1.5606	-2.64964
UBE2G1	NM_003342	0.014823	0.00129401	0.114505	0.360466	0.16771	1.10389
DCLRE1A	NM_014881	0.0477672	0.00119664	0.114505	0.420435	0.0508291	3.04816
WSB1	NM_015626	0.016791	0.00125928	0.114505	0.376242	0.134725	1.48165
RBM19	NM_016196	0.0336318	0.00124457	0.114505	0.0828093	0.0128496	2.68807
NUP62CL	NM_017681	0.0583326	0.00122699	0.114505	0.108468	1.14187	-3.39606
INTS2	NM_020748	0.0515073	0.00127364	0.114505	0.0237774	0.00446063	2.41427
FAM160A2	NM_032127	0.0643253	0.0012818	0.114505	0.325968	0.0363117	3.16622
MEIS2	NM_170677	0.0752026	0.0011875	0.114505	0.449993	0.0425209	3.40366
GPHN	NM_020806	0.0301411	0.00131288	0.11487	0.118331	0.0261178	2.17972
RPL13A	NM_001270491	0.014402	0.00138847	0.115022	0.291	0.115321	1.33536
TRIM37	NM_015294	0.0243151	0.00134786	0.115022	0.335731	0.0882496	1.92764
OGFOD1	NM_018233	0.0365196	0.00136232	0.115022	0.111336	0.0236304	2.23621
CASP2	NM_032982	0.0203807	0.0013816	0.115022	0.0751113	0.00919129	3.03069
C3orf33	NM_173657	0.0463791	0.00134543	0.115022	0.0601829	0.417192	-2.79328
PTPRS	NM_002850	0.126177	0.00149793	0.117906	0.0484137	0.605512	-3.64467
RAI14	NM_015577	0.030951	0.0014814	0.117906	0.132674	0.0311969	2.08841
LRRC40	NM_017768	0.0301002	0.00150595	0.117906	0.0220281	0.116123	-2.39823
ZNF253	NM_021047	0.0878491	0.00146025	0.117906	0.122522	2.15833	-4.1388
DPH7	NM_138778	0.0325298	0.00151414	0.117906	0.112847	0.0155964	2.85509
DNAJC19	NM_145261	0.0429285	0.00146837	0.117906	3.12299	12.908	-2.04726
ZBTB17	NM_003443	0.020429	0.00155336	0.119762	0.226855	0.774353	-1.77122
SEMA4D	NM_006378	0.0401173	0.00161004	0.122916	0.189341	0.0261392	2.8567
SERPING1	NM_000062	0.0482749	0.00182177	0.126055	0.0976554	2.0531	-4.39396
EMP3	NM_001425	0.00971241	0.00180206	0.126055	0.0853899	0.0527527	0.694822
SOCS6	NM_004232	0.0545444	0.00170632	0.126055	0.345886	0.064676	2.419
ABCD4	NM_005050	0.0428524	0.00182923	0.126055	0.0276819	0.00589337	2.23178
ELL	NM_006532	0.140645	0.00169659	0.126055	0.0669541	0.00983713	2.76686
TEX10	NM_017746	0.0142283	0.00182565	0.126055	0.0705701	0.0301672	1.22608
PCDHB6	NM_018939	0.0651995	0.00176362	0.126055	0.0489508	0.00883587	2.46989
PPA1	NM_021129	0.0174781	0.00174196	0.126055	0.0696997	0.163883	-1.23344
SHCBP1	NM_024745	0.0253131	0.00167757	0.126055	0.0432646	0.0127988	1.75718
FAM86C1	NM_152563	0.18614	0.00179509	0.126055	0.0793959	2.98408	-5.23208
ZNF610	NM_173530	0.0511872	0.00175741	0.126055	2.76731	0.235031	3.55756
ECHDC1	NM_001002030	0.0140446	0.00203116	0.135393	0.258756	0.131074	0.981207
OIP5	NM_007280	0.0294743	0.00203429	0.135393	0.079548	0.00995624	2.99815
ATP13A1	NM_020410	0.042888	0.00201139	0.135393	0.00510362	0.00107132	2.25214
NIPAL1	NM_207330	0.0343778	0.00199204	0.135393	0.0222367	0.156373	-2.81397
SHC1	NM_183001	0.047338	0.00206252	0.136109	0.397705	0.148483	1.4214
TIMP2	NM_003255	0.0200513	0.00212222	0.136301	0.0505668	0.0219442	1.20435
BAP1	NM_004656	0.0151907	0.00208868	0.136301	0.619368	0.249028	1.31449
OSBPL8	NM_020841	0.00881898	0.00213863	0.136301	0.463898	0.235645	0.977193
ZNF597	NM_152457	0.0429293	0.00215296	0.136301	0.35537	2.98404	-3.06987
PGBD4	NM_152595	0.119661	0.00212881	0.136301	0.157407	3.14127	-4.31878
TNK2	NM_005781	0.0230463	0.00223514	0.140363	0.124964	0.0163838	2.93117
FXR1	NM_001013438	0.020454	0.00229821	0.142949	0.0409752	0.0892745	-1.12349
H1F0	NM_005318	0.0514352	0.00233798	0.142949	0.638225	2.21827	-1.7973
GSPT2	NM_018094	0.0594527	0.00232638	0.142949	0.0284084	0.132984	-2.22686
ZNF70	NM_021916	0.163032	0.00234974	0.142949	0.187978	1.95726	-3.3802
HOXA7	NM_006896	0.109991	0.00238259	0.143823	0.145029	0.0155614	3.2203
LTBP2	NM_000428	0.0188595	0.00255692	0.14474	0.0441263	0.0175134	1.33318
MECOM	NM_005241	0.0202495	0.00253934	0.14474	0.0612907	0.173376	-1.50016
UQCR11	NM_006830	0.0148621	0.0024544	0.14474	0.096875	0.184887	-0.932444
COPE	NM_007263	0.0262521	0.00256507	0.14474	0.0269004	0.00756935	1.82939
TRAF2	NM_021138	0.0361483	0.00247765	0.14474	0.0180066	0.0581308	-1.69077
ZNF462	NM_021224	0.0328681	0.00255488	0.14474	0.0351985	0.12104	-1.7819
RPL39L	NM_052969	0.0191552	0.00248275	0.14474	4.88805	15.6692	-1.6806
EID2B	NM_152361	0.173675	0.00256214	0.14474	0.252371	0.0367154	2.78109
TMEM205	NM_198536	0.0147857	0.00255885	0.14474	0.257316	0.141829	0.859394
BTBD7	NM_001002860	0.0167122	0.00276122	0.15142	0.452174	0.156937	1.52669
DNAJB2	NM_001039550	0.0762356	0.00273771	0.15142	0.531629	0.107183	2.31034
WEE1	NM_003390	0.0236529	0.00274993	0.15142	0.0649436	0.213556	-1.71735
APC2	NM_005883	0.151929	0.0027334	0.15142	0.0479657	0.56755	-3.56467
KANSL2	NM_017822	0.0577595	0.00278701	0.151765	0.0600132	0.0130879	2.19704
FAM171B	NM_177454	0.0604807	0.00281357	0.152148	0.238243	0.047683	2.32089
PRMT5	NM_001039619	0.011408	0.00287748	0.153398	0.0548149	0.0253619	1.11191
ESPL1	NM_012291	0.0306429	0.00289579	0.153398	0.00980448	0.0354056	-1.85246
CRISPLD1	NM_031461	0.0326414	0.00286899	0.153398	0.220134	0.0409735	2.42562
COL27A1	NM_032888	0.0721171	0.00297646	0.156606	0.235537	2.82413	-3.58378
AP4S1	NM_001128126	0.0584326	0.00301104	0.157362	0.60708	8.3597	-3.78349
CLTB	NM_001834	0.015335	0.00307185	0.15947	0.631653	0.323887	0.963639
IGF1R	NM_000875	0.0189491	0.00312195	0.159736	0.39828	0.182054	1.12942
PPP1R3D	NM_006242	0.0585233	0.00317375	0.159736	0.486804	0.0511839	3.24958
ABRACL	NM_021243	0.0192852	0.00316389	0.159736	0.821186	0.36188	1.1822
DNAJC14	NM_032364	0.0202187	0.00314674	0.159736	0.0892073	0.257053	-1.52683
TRIM35	NM_171982	0.0936137	0.00317955	0.159736	0.0109792	0.122224	-3.47668
FLI1	NM_002017	0.0543673	0.00323122	0.161292	0.972151	0.152125	2.67593
UQCRQ	NM_014402	0.0140208	0.00325708	0.161547	0.0601492	0.117563	-0.966812
PLS3	NM_001136025	0.0243198	0.00329506	0.16236	0.0327169	0.0114473	1.51503
ADAMTSL4	NM_019032	0.0446203	0.00332273	0.16236	0.758906	0.237848	1.67388
DEDD2	NM_133328	0.0149828	0.00333603	0.16236	0.344887	0.141923	1.28101
RPS9	NM_001013	0.0241286	0.00344086	0.165026	0.00924537	0.00169932	2.44378
TGFB2	NM_003238	0.0553708	0.00341308	0.165026	0.221885	0.0630972	1.81416
TRAIP	NM_005879	0.0438938	0.00345438	0.165026	0.0573923	0.191074	-1.7352
CTBS	NM_004388	0.0646531	0.00369915	0.166668	0.00669031	0.038635	-2.52976
GRK3	NM_005160	0.0386851	0.003633	0.166668	0.396559	1.62194	-2.03211
ATXN2L	NM_007245	0.0105231	0.00369543	0.166668	0.0331185	0.0720426	-1.12121
AHSA1	NM_012111	0.00786567	0.00357357	0.166668	0.171529	0.26045	-0.602557
LSG1	NM_018385	0.0442661	0.00362934	0.166668	0.018625	0.00301056	2.62914
DDX56	NM_019082	0.0222091	0.00370279	0.166668	0.0352845	0.0127221	1.47169
MARCH4	NM_020814	0.02176	0.00366028	0.166668	3.91829	1.58446	1.30623
THAP2	NM_031435	0.141411	0.00365485	0.166668	1.35111	0.136265	3.30966
SMOX	NM_175842	0.0456714	0.00357325	0.166668	0.355988	0.020492	4.11869
APOOL	NM_198450	0.0578745	0.00351987	0.166668	0.0928485	0.0129948	2.83694
MBD6	NM_052897	0.0492314	0.00375473	0.168035	0.408916	1.8931	-2.21088
MAP3K11	NM_002419	0.0462864	0.00386899	0.172159	2.94854	0.950279	1.63358
STK3	NM_006281	0.0225428	0.00392011	0.172463	0.0666753	0.173812	-1.3823
KMT5A	NM_020382	0.0424858	0.00390734	0.172463	0.70156	0.127894	2.45561
PEX1	NM_000466	0.0474375	0.00402645	0.173076	0.0359463	0.00897737	2.00148
HMGB3	NM_005342	0.0297736	0.00406742	0.173076	0.072575	0.293682	-2.01671
CCT3	NM_005998	0.0125523	0.00405794	0.173076	0.0297299	0.0493792	-0.73199
STK4	NM_006282	0.0417554	0.00404944	0.173076	0.0649048	0.00833344	2.96134
JMJD6	NM_015167	0.0176787	0.0040391	0.173076	0.0654898	0.207512	-1.66385
HPDL	NM_032756	0.0591315	0.00406142	0.173076	0.225627	0.0484187	2.22031
PM20D2	NM_001010853	0.0292613	0.00420382	0.173202	0.0884509	0.0335534	1.39842
ZNF391	NM_001076781	0.099527	0.00420153	0.173202	1.99488	0.226845	3.13652
ZBTB38	NM_001080412	0.0161709	0.00417185	0.173202	0.232013	0.118389	0.970669
SEC24D	NM_001318066	0.0416478	0.0041916	0.173202	0.0780546	0.011674	2.74118
TIMELESS	NM_003920	0.0160036	0.00416976	0.173202	0.0443344	0.105538	-1.25127
TMTC2	NM_152588	0.0574551	0.00417273	0.173202	0.233106	0.0340795	2.77401
VDR	NM_000376	0.0438116	0.00425353	0.173415	0.0420827	0.18508	-2.13685
ELL3	NM_025165	0.0457481	0.00423186	0.173415	0.383318	3.34671	-3.12613
CABYR	NM_153770	0.0395082	0.00437145	0.177294	0.138016	0.0221614	2.63872
IDE	NM_004969	0.0568231	0.00442001	0.177415	0.0161908	0.00404373	2.00142
C17orf80	NM_017941	0.0445784	0.00441132	0.177415	0.120959	0.0187267	2.69136
NSUN2	NM_017755	0.0139295	0.00444507	0.177506	0.0828782	0.0309556	1.42079
ARNTL	NM_001178	0.0557158	0.0045546	0.178381	0.821684	0.111628	2.87988
ERBB2	NM_004448	0.0256519	0.0045547	0.178381	0.0402376	0.00746083	2.43114
HSP90AA1	NM_005348	0.0170432	0.00455682	0.178381	0.0195138	0.0345233	-0.823076
TOX4	NM_014828	0.0241226	0.00458151	0.178381	0.127765	0.0415365	1.62104
DNMBP	NM_015221	0.0398258	0.00456023	0.178381	0.0114306	0.00310639	1.8796
MSANTD4	NM_032424	0.0318732	0.00461112	0.178641	0.258315	0.0719475	1.84412
MON2	NM_015026	0.0162951	0.00480213	0.181525	0.129753	0.0457719	1.50323
KDM4C	NM_015061	0.0533811	0.00478741	0.181525	0.236906	0.0604125	1.9714
RPRD2	NM_015203	0.0284714	0.00477266	0.181525	0.098402	0.0315491	1.64109
ATL3	NM_015459	0.0163228	0.00477482	0.181525	0.0523834	0.108061	-1.04467
MITD1	NM_138798	0.070749	0.00470906	0.181525	0.174635	0.0197022	3.14791
FZD7	NM_003507	0.060119	0.00484639	0.182313	0.028775	0.119521	-2.05438
ST3GAL4	NM_006278	0.0585748	0.0049472	0.185211	0.363315	0.0530021	2.7771
MTX2	NM_006554	0.0128444	0.00511477	0.18525	0.44649	0.857117	-0.940866
C1QL1	NM_006688	0.0458412	0.00508749	0.18525	0.15709	0.526877	-1.74587
FKBP9	NM_007270	0.043591	0.00503712	0.18525	0.0953473	0.237831	-1.31867
SERTAD1	NM_013376	0.0200341	0.00500675	0.18525	0.331066	0.70776	-1.09614
C11orf54	NM_014039	0.0266904	0.00507086	0.18525	0.341391	0.0996333	1.77673
NUFIP2	NM_020772	0.032327	0.00510965	0.18525	0.0420768	0.00824255	2.35186
FKBP7	NM_181342	0.0722976	0.00508273	0.18525	0.0176985	0.145461	-3.03894
MAVS	NM_020746	0.0284955	0.0051482	0.185597	0.162763	0.0350418	2.21562
RUNX1	NM_001001890	0.0207816	0.00529562	0.185752	2.24052	0.838102	1.41864
SREK1	NM_001077199	0.0526787	0.00524959	0.185752	0.0874482	0.0124489	2.81241
TAF1B	NM_005680	0.0215706	0.00527553	0.185752	0.0401015	0.101253	-1.33624
IFIT5	NM_012420	0.0384854	0.00518843	0.185752	0.0533866	0.0147989	1.85099
CLPB	NM_030813	0.0379646	0.00525231	0.185752	0.0085264	0.0290942	-1.77072
CMTM8	NM_178868	0.0231408	0.00527164	0.185752	0.227105	0.0560905	2.01753
CCNK	NM_001099402	0.00943344	0.00536273	0.186859	0.292881	0.16366	0.839608
CBL	NM_005188	0.0285423	0.00538434	0.186859	0.0434343	0.149926	-1.78735
NCKAP1	NM_205842	0.0208777	0.00539917	0.186859	0.384275	0.198764	0.951085
ATP6V1F	NM_004231	0.0265045	0.00547314	0.188581	0.100782	0.0355162	1.50468
ARNTL2	NM_020183	0.0549955	0.00550076	0.188698	1.75886	6.90327	-1.97264
HNRNPU	NM_031844	0.0112103	0.00552741	0.188781	0.0452698	0.0709382	-0.648014
H3F3B	NM_005324	0.0178997	0.00564715	0.192028	0.48797	0.269213	0.858047
ABHD11	NM_001145364	0.0458176	0.00575113	0.193338	0.00560378	0.0832556	-3.89307
H2AFY	NM_004893	0.0441377	0.0058322	0.193338	0.0727532	0.17831	-1.29331
CPSF6	NM_007007	0.0136153	0.0057975	0.193338	0.0528077	0.0213633	1.30562
MYCBP2	NM_015057	0.175791	0.00577062	0.193338	0.0965602	0.00443438	4.44462
TCP11L1	NM_018393	0.0412117	0.00579079	0.193338	0.216693	0.0718557	1.59248
BBX	NM_020235	0.0162701	0.00585647	0.193338	0.223974	0.103295	1.11656
TRIB1	NM_025195	0.0660249	0.00588432	0.193338	0.499844	0.0668066	2.90342
CCDC125	NM_176816	0.0739313	0.00587958	0.193338	0.163198	0.037431	2.12432
HK2	NM_000189	0.0287821	0.00592374	0.193446	0.0648716	0.0178757	1.85959
GCC1	NM_024523	0.0976093	0.00595121	0.193446	0.204186	0.0114027	4.16243
FBXO36	NM_174899	0.0790683	0.00596213	0.193446	0.164227	2.64992	-4.01219
CDK9	NM_001261	0.0332625	0.00599161	0.193596	0.0678837	0.0168654	2.00899
HSPD1	NM_002156	0.0442021	0.00602544	0.193885	0.018661	0.0446744	-1.25942
ATXN7L3B	NM_001136262	0.0282167	0.00616021	0.195095	1.35395	0.657133	1.04292
B4GALT1	NM_001497	0.0153483	0.00613118	0.195095	0.0936343	0.0340886	1.45775
LNX2	NM_153371	0.0413002	0.00616326	0.195095	0.346437	0.0237545	3.86632
HIST4H4	NM_175054	0.0394334	0.00610635	0.195095	0.2444	0.105821	1.20762
SPTY2D1	NM_194285	0.0601928	0.00620436	0.195601	0.0479538	0.243864	-2.34636
NDUFV3	NM_001001503	0.0418181	0.00630282	0.196513	0.218275	0.634149	-1.53868
DCAF1	NM_014703	0.0216921	0.00630902	0.196513	0.0596261	0.025101	1.2482
TBC1D8B	NM_017752	0.0504938	0.00630289	0.196513	0.175752	0.0119707	3.87596
FUT9	NM_006581	0.0444611	0.00633967	0.196681	0.123468	0.557728	-2.17542
SORT1	NM_002959	0.0280346	0.00645511	0.19868	0.0235459	0.00665863	1.82218
RTN3	NM_006054	0.0218451	0.00644688	0.19868	0.155671	0.0780257	0.996474
INO80D	NM_017759	0.0942257	0.00656518	0.199699	0.161317	0.0366734	2.13709
MAF1	NM_032272	0.00890562	0.00654789	0.199699	1.38193	0.863718	0.678051
NATD1	NM_152914	0.0791763	0.00655574	0.199699	0.0756333	0.353388	-2.22416
H2AFV	NM_012412	0.0154644	0.00664113	0.201224	0.0859777	0.0328929	1.38618
ATPIF1	NM_016311	0.0277155	0.00668967	0.201909	0.123519	0.253125	-1.03511
FDXR	NM_004110	0.0478268	0.00674534	0.202023	0.0251937	0.0870193	-1.78827
SIPA1	NM_006747	0.0763595	0.00672775	0.202023	0.0284688	0.111045	-1.96369
F2RL1	NM_005242	0.0232184	0.00681056	0.203195	0.198948	0.0837446	1.24832
PSME1	NM_006263	0.0314987	0.00690092	0.205105	0.0439302	0.0965135	-1.13552
CPT2	NM_000098	0.0284584	0.00697969	0.206657	0.0602142	0.0126642	2.24935
RELN	NM_005045	0.101495	0.00705439	0.206933	0.835199	0.140403	2.57254
PFDN2	NM_012394	0.042526	0.00706873	0.206933	0.0375909	0.010175	1.88536
SMG8	NM_018149	0.0348837	0.00704405	0.206933	0.0197123	0.0468504	-1.24896
OPHN1	NM_002547	0.0122577	0.00713909	0.207433	0.141629	0.273856	-0.951299
FIP1L1	NM_030917	0.0154635	0.00713393	0.207433	0.193071	0.0828655	1.22029
LPCAT2	NM_017839	0.105945	0.00717737	0.20777	0.0157385	0.125075	-2.99042
ETF1	NM_004730	0.00946408	0.00724783	0.208991	0.296994	0.473591	-0.673209
IGF2BP3	NM_006547	0.0278832	0.00730005	0.208991	0.0331752	0.092356	-1.4771
TPRG1L	NM_182752	0.057282	0.00729161	0.208991	0.11591	0.0217951	2.41093
ATRN	NM_139321	0.0359584	0.00733642	0.209263	0.00894069	0.00283964	1.65468
TTI2	NM_025115	0.0231642	0.00740518	0.209688	0.125517	0.0370485	1.7604
ZNF527	NM_032453	0.0608325	0.00738173	0.209688	0.182702	0.0470638	1.95681
MYBBP1A	NM_014520	0.0303744	0.00750097	0.211631	0.00300373	0.0152463	-2.34364
CDC20	NM_001255	0.00964175	0.00763301	0.214045	0.04164	0.0696552	-0.742262
C2CD3	NM_015531	0.0196231	0.00766901	0.214045	0.42024	0.143069	1.5545
CMTM6	NM_017801	0.0400587	0.0076542	0.214045	0.184926	0.0808472	1.19368
NBR1	NM_005899	0.0259399	0.00796122	0.221407	0.02032	0.0561474	-1.46632
RXRA	NM_002957	0.106444	0.00810984	0.224738	0.0421377	0.00372945	3.49808
STARD7	NM_020151	0.0259347	0.00823957	0.227523	0.548214	1.11887	-1.02923
CDC45	NM_003504	0.0280808	0.00845653	0.232689	0.0237885	0.00359837	2.72485
GMPS	NM_003875	0.0290093	0.00851072	0.233138	0.120125	0.232303	-0.951469
SEC23IP	NM_007190	0.0282914	0.00853274	0.233138	0.0233926	0.00475949	2.29717
CLCN3	NM_001243372	0.0533199	0.00877303	0.234001	0.137475	0.0366903	1.9057
ZNF316	NM_001278559	0.0200531	0.00868686	0.234001	1.53146	0.699308	1.13091
USP18	NM_017414	0.0510341	0.00877465	0.234001	1.55321	0.268853	2.53037
DDX19A	NM_018332	0.0201141	0.00875264	0.234001	0.257826	0.107414	1.26321
ZMAT5	NM_019103	0.0394317	0.00866767	0.234001	0.145167	0.0305665	2.24769
PNPLA2	NM_020376	0.0476774	0.00867586	0.234001	0.0484628	0.114927	-1.24576
ADGRA3	NM_145290	0.0238039	0.00874128	0.234001	0.0903378	0.206429	-1.19224
ST13	NM_003932	0.0540089	0.00895689	0.236432	0.0866815	0.270199	-1.64023
API5	NM_006595	0.0274627	0.00890409	0.236432	0.244678	0.570144	-1.22044
NOP16	NM_016391	0.020727	0.0089407	0.236432	0.0977053	0.203374	-1.05763
FRS2	NM_006654	0.0458216	0.00901444	0.237147	0.574019	0.120454	2.25262
CBX8	NM_020649	0.0402539	0.00910367	0.238688	0.208913	0.0243694	3.09976
BRD7	NM_013263	0.0674652	0.0091696	0.23961	0.282991	2.02189	-2.83688
CC2D1A	NM_017721	0.0217977	0.00920526	0.239737	0.297886	0.122087	1.28685
SLC19A2	NM_006996	0.0414983	0.00925932	0.240341	0.106189	0.0449252	1.24103
CPTP	NM_001029885	0.019255	0.00932919	0.241191	0.394667	0.169122	1.22257
SLC5A3	NM_006933	0.0480005	0.00935401	0.241191	0.0158857	0.00310477	2.35517
KPNA3	NM_002267	0.0173346	0.00948919	0.241955	0.0235441	0.0674074	-1.51754
TNIP1	NM_006058	0.0159556	0.00949594	0.241955	0.183134	0.0899425	1.02583
SEMA3E	NM_012431	0.0291386	0.00957125	0.241955	0.111429	0.0421099	1.4039
CBY1	NM_015373	0.0261378	0.00954363	0.241955	0.485419	0.115658	2.06937
SFXN1	NM_022754	0.0193261	0.00952681	0.241955	0.0512632	0.0231804	1.14502
PLEKHF2	NM_024613	0.0459154	0.0094479	0.241955	0.432394	0.077427	2.48144
TRMT61A	NM_152307	0.0392432	0.00960114	0.241955	0.14905	0.0453021	1.71814
ZNF30	NM_194325	0.037974	0.00984393	0.247273	2.68087	10.579	-1.98044
RPL30	NM_000989	0.00986741	0.00995733	0.247673	0.242539	0.157306	0.624642
RRP1	NM_003683	0.0204801	0.0100189	0.247673	0.0148293	0.0394058	-1.40996
MARS	NM_004990	0.0277955	0.00998505	0.247673	0.0362239	0.0196139	0.885069
CDC123	NM_006023	0.0147343	0.00994675	0.247673	0.0350688	0.013977	1.32713
CYB5B	NM_030579	0.0590583	0.0100047	0.247673	0.131372	0.044725	1.5545
PLOD2	NM_000935	0.0395352	0.0100768	0.248317	0.0393698	0.0942077	-1.25875
NDUFV2	NM_021074	0.0172982	0.010112	0.248398	0.119205	0.218854	-0.876524
BUB3	NM_001007793	0.0105092	0.0101843	0.248438	0.0937967	0.0507416	0.886368
SMCHD1	NM_015295	0.0265757	0.0102094	0.248438	0.0335679	0.0691359	-1.04235
INO80C	NM_194281	0.0209977	0.0101564	0.248438	0.0253285	0.0113254	1.1612
KIAA1143	NM_020696	0.0458845	0.0102802	0.249384	0.955996	7.88901	-3.04477
PJA2	NM_014819	0.0206334	0.0103486	0.249488	0.0604908	0.124151	-1.03731
COMMD2	NM_016094	0.0258663	0.0103375	0.249488	0.148171	0.0589313	1.33015
TMEM39B	NM_018056	0.039049	0.0104236	0.250519	0.0364125	0.0106516	1.77336
PANK2	NM_024960	0.0326999	0.0104917	0.25138	0.948694	0.35912	1.40148
SERBP1	NM_001018067	0.0123904	0.0105694	0.2517	0.0725172	0.150927	-1.05746
REST	NM_005612	0.0190332	0.010602	0.2517	0.0432621	0.116691	-1.43152
ZSCAN9	NM_006299	0.04184	0.0105933	0.2517	0.14357	0.0167823	3.09674
NUP58	NM_001008564	0.0244188	0.0106488	0.252044	0.142333	0.050807	1.48617
GAPDH	NM_002046	0.0156423	0.0107642	0.252491	0.157107	0.0991656	0.663834
KIF1B	NM_015074	0.0212844	0.0107255	0.252491	0.0945463	0.199992	-1.08085
CHID1	NM_023947	0.0510714	0.010765	0.252491	0.0255269	0.0679112	-1.41163
CROT	NM_021151	0.0308996	0.0108376	0.252671	0.0718257	0.227975	-1.66631
GRWD1	NM_031485	0.0296343	0.0108211	0.252671	0.0487787	0.0120613	2.01587
SSTR2	NM_001050	0.0765258	0.0109401	0.25317	0.403089	2.56062	-2.66732
LMAN2	NM_006816	0.0159148	0.0109565	0.25317	0.0103432	0.00477248	1.11588
TIMM13	NM_012458	0.017782	0.0109042	0.25317	0.156752	0.0804874	0.961644
BEX1	NM_018476	0.0145138	0.011026	0.254023	0.430143	0.837841	-0.961859
RAP1B	NM_001010942	0.0130176	0.01118	0.254307	2.67602	5.52901	-1.04693
WWP2	NM_007014	0.0351829	0.0111884	0.254307	0.0527937	0.00635349	3.05474
KLF2	NM_016270	0.0332081	0.0111367	0.254307	0.912116	0.444366	1.03747
POGK	NM_017542	0.0406521	0.0112017	0.254307	0.203274	0.0790084	1.36335
PDRG1	NM_030815	0.0129302	0.0111754	0.254307	0.0827455	0.152455	-0.881632
PPP1R9B	NM_032595	0.327112	0.0113946	0.257935	0.00239883	0.0639645	-4.73687
SP2	NM_003110	0.0728567	0.0115036	0.258898	0.126642	0.0233131	2.44154
SMAD7	NM_005904	0.234544	0.0114866	0.258898	0.671654	0.132615	2.34048
ZNF467	NM_207336	0.0793675	0.0116128	0.260602	0.548667	0.0888396	2.62665
RAD9A	NM_004584	0.0365744	0.0116804	0.261137	0.0573187	0.2406	-2.06956
CAPN10	NM_023083	0.139907	0.0117037	0.261137	0.212078	1.25044	-2.55977
MEPCE	NM_001194990	0.0236528	0.0119543	0.26477	2.10606	1.14065	0.884686
CLNS1A	NM_001293	0.0112236	0.0120365	0.26477	0.0873233	0.149785	-0.778458
TMED2	NM_006815	0.0260246	0.0119894	0.26477	0.0657466	0.11896	-0.855491
GATAD1	NM_021167	0.0342056	0.0120321	0.26477	0.185934	0.451243	-1.27911
SASS6	NM_194292	0.0805569	0.0120097	0.26477	0.0357536	0.169425	-2.24449
SEPT9	NM_006640	0.0382967	0.0121557	0.266637	0.0394809	0.0152302	1.37422
SLC1A5	NM_001145144	0.037972	0.0124601	0.268132	0.0728907	0.0355949	1.03406
ETFDH	NM_001281737	0.0975999	0.0123401	0.268132	0.0934224	0.0219195	2.09155
KDSR	NM_002035	0.0653755	0.0123428	0.268132	0.024397	0.0865822	-1.82737
EHD2	NM_014601	0.0230857	0.0124649	0.268132	0.0806763	0.0339734	1.24774
BCL2L1	NM_138578	0.0104552	0.0124623	0.268132	0.559082	0.354991	0.655276
BMT2	NM_152556	0.111832	0.012265	0.268132	0.0366418	0.205156	-2.48516
SLC25A26	NM_173471	0.0827912	0.012429	0.268132	0.300493	0.998128	-1.73189
MRPS31	NM_005830	0.0288333	0.0125215	0.268609	0.0605134	0.145755	-1.26822
WDR24	NM_032259	0.0279997	0.0125766	0.268828	0.52763	0.206398	1.3541
COMMD7	NM_053041	0.0141729	0.0126008	0.268828	0.25937	0.523191	-1.01232
ZIC2	NM_007129	0.0387075	0.0127354	0.270219	0.166528	0.048612	1.77638
THAP11	NM_020457	0.0273338	0.0127083	0.270219	0.297826	0.074608	1.99707
GMCL1	NM_178439	0.0481827	0.01278	0.270428	1.7063	0.43636	1.96728
PCNT	NM_006031	0.041652	0.0129777	0.271063	0.00637286	0.000560118	3.50814
PTRF	NM_012232	0.010058	0.0129169	0.271063	0.0678171	0.101749	-0.58529
SEPHS2	NM_012248	0.0277951	0.0130188	0.271063	0.197013	0.0717843	1.45655
LEPROT	NM_017526	0.0467329	0.0129175	0.271063	0.0318245	0.00785482	2.01849
BBS2	NM_031885	0.0414736	0.0128872	0.271063	0.0869136	0.00728634	3.57631
ANO5	NM_213599	0.154023	0.0129982	0.271063	0.0765535	0.374233	-2.2894
ARHGAP17	NM_018054	0.0394622	0.013361	0.277445	0.0679819	0.00861192	2.98074
KIDINS220	NM_020738	0.0364153	0.0134515	0.278582	0.015899	0.0367559	-1.20904
ADARB1	NM_015833	0.0696285	0.0136064	0.280299	0.859066	3.57106	-2.05551
CCDC93	NM_019044	0.02568	0.0135835	0.280299	0.0653262	0.0238658	1.45272
NAB1	NM_005966	0.0364579	0.0136951	0.281383	0.499763	0.168233	1.57078
SLC25A29	NM_001039355	0.0144943	0.0142422	0.282395	0.29077	0.153054	0.925833
GOT2	NM_001286220	0.0243773	0.0138562	0.282395	0.0559549	0.105121	-0.90972
ATN1	NM_001940	0.0556275	0.0141311	0.282395	0.0939181	0.0329122	1.51278
PLAG1	NM_002655	0.0300152	0.0140421	0.282395	0.644904	0.195531	1.72169
TGFBR3	NM_003243	0.0672354	0.0143443	0.282395	0.00946484	0.000758005	3.6423
PIGB	NM_004855	0.0641229	0.0138027	0.282395	0.0803185	0.00633236	3.66492
LMAN1	NM_005570	0.0263399	0.0144334	0.282395	0.0132207	0.0267366	-1.01601
TBCD	NM_005993	0.0193073	0.0144164	0.282395	0.0350973	0.0160884	1.12534
IK	NM_006083	0.0368556	0.0140491	0.282395	0.0880304	0.0416249	1.08055
PIN1	NM_006221	0.0483536	0.0141987	0.282395	0.0422569	0.0128	1.72304
PNMA2	NM_007257	0.10428	0.0138367	0.282395	0.321436	0.0788574	2.02721
GABARAPL2	NM_007285	0.0128322	0.0142035	0.282395	0.0646846	0.118755	-0.876494
HIGD1A	NM_014056	0.135922	0.0141561	0.282395	0.363257	0.0210594	4.10846
FAM53C	NM_016605	0.03971	0.0144027	0.282395	1.05563	0.434416	1.28095
MRPL20	NM_017971	0.0325451	0.0140273	0.282395	0.115059	0.229209	-0.99429
MYNN	NM_018657	0.0465474	0.0142544	0.282395	0.0863843	0.0168464	2.35833
YAE1D1	NM_020192	0.0418589	0.0139724	0.282395	0.277667	0.0956819	1.53704
PRRC1	NM_130809	0.0570837	0.0142251	0.282395	0.04949	0.0165093	1.58386
KCTD20	NM_173562	0.0211643	0.0143397	0.282395	0.222422	0.103653	1.10154
PPP2R5A	NM_006243	0.0554818	0.0145122	0.282553	1.01278	0.292111	1.79373
SCARF2	NM_153334	0.0497603	0.0145141	0.282553	0.00940102	0.0305754	-1.70148
GNAQ	NM_002072	0.0855788	0.0145755	0.283041	0.289943	0.0224022	3.69406
ZNF468	NM_001008801	0.0541882	0.0146123	0.28305	0.232722	1.55386	-2.73918
ADRA1B	NM_000679	0.162373	0.0146632	0.283331	0.231142	0.0184656	3.64587
FUBP3	NM_003934	0.0340276	0.0150819	0.28785	0.0274015	0.0605048	-1.1428
DOLK	NM_014908	0.0363723	0.0149603	0.28785	0.110722	0.0421363	1.3938
SPATS2L	NM_015535	0.0204325	0.0150392	0.28785	0.101647	0.0466519	1.12356
TUBA1C	NM_032704	0.0226299	0.0150434	0.28785	0.134804	0.0731703	0.881532
ANKRD18A	NM_147195	0.0427422	0.0150658	0.28785	0.274115	1.09155	-1.99352
PSMB1	NM_002793	0.00858258	0.0151713	0.288849	0.0166928	0.024387	-0.54689
FEZ2	NM_001042548	0.0365616	0.015275	0.289407	0.0229008	0.00508121	2.17215
CRLS1	NM_019095	0.0117776	0.0152445	0.289407	0.387738	0.715007	-0.882875
RBM14	NM_006328	0.0416298	0.0153262	0.289673	0.0883602	0.0357395	1.30588
CYB5RL	NM_001031672	0.0656958	0.0154556	0.290941	0.263443	2.0531	-2.96224
GLRX3	NM_006541	0.0577795	0.015468	0.290941	0.0178867	0.0537872	-1.58837
PPIL2	NM_001317996	0.0398159	0.0157435	0.295408	0.0193514	0.0716011	-1.88754
RPL5	NM_000969	0.0144599	0.0158008	0.295772	0.0367218	0.059347	-0.692537
TSN	NM_004622	0.0101327	0.0158777	0.296498	0.173951	0.26167	-0.589065
KIAA0319	NM_014809	0.0903497	0.0159342	0.296842	0.143193	0.775185	-2.43658
TFAP4	NM_003223	0.04702	0.0160104	0.29755	0.250497	0.0602765	2.05513
SLC35C2	NM_015945	0.0420942	0.0161033	0.298564	0.233892	0.109403	1.09618
BZW2	NM_014038	0.0333762	0.01615	0.298717	0.0492201	0.121348	-1.30183
SRP19	NM_003135	0.0121659	0.0163105	0.299428	2.5816	1.33171	0.954985
RCL1	NM_005772	0.0236591	0.016275	0.299428	0.0393142	0.102538	-1.38304
RNF139	NM_007218	0.077917	0.0163422	0.299428	0.0363108	0.121624	-1.74395
STXBP4	NM_178509	0.0570147	0.0162928	0.299428	0.0962758	0.0123831	2.9588
EEF1A1	NM_001402	0.0302883	0.0164393	0.300499	0.0697324	0.145136	-1.0575
EDC3	NM_025083	0.0207478	0.0164792	0.300524	0.249421	0.104419	1.2562
ERI1	NM_153332	0.0134097	0.0166623	0.303153	0.263285	0.135319	0.96026
FH	NM_000143	0.0362895	0.0168394	0.303426	0.00535302	0.0129795	-1.27781
ALDH3A2	NM_000382	0.0105296	0.0173302	0.303426	0.143122	0.257855	-0.849317
METTL12	NM_001043229	0.0679868	0.01727	0.303426	0.600232	10.4031	-4.11535
VASP	NM_003370	0.0103549	0.0169972	0.303426	0.375562	0.248855	0.59375
PTP4A1	NM_003463	0.0247901	0.0173394	0.303426	1.83039	3.47945	-0.926708
EIF3F	NM_003754	0.0188579	0.01723	0.303426	0.0759291	0.157237	-1.05021
HMGN1	NM_004965	0.0552023	0.0171192	0.303426	0.528334	1.23271	-1.22232
POLR3F	NM_006466	0.123797	0.0169826	0.303426	0.267619	0.0420067	2.67149
CGREF1	NM_006569	0.087349	0.0174007	0.303426	0.281868	0.0607778	2.2134
CKAP4	NM_006825	0.0361528	0.0167812	0.303426	0.00744694	0.0180869	-1.28022
MAPRE1	NM_012325	0.0113739	0.0169977	0.303426	0.109265	0.176604	-0.692681
NCOA6	NM_014071	0.0141521	0.0170766	0.303426	0.415059	0.199382	1.05778
CEP152	NM_014985	0.0794917	0.0171271	0.303426	0.0300716	0.0998706	-1.73166
ZNF821	NM_017530	0.0569086	0.0172287	0.303426	1.21437	0.195105	2.63788
LYAR	NM_017816	0.0127086	0.0173608	0.303426	0.0884826	0.155849	-0.816687
ZNF331	NM_018555	0.0473219	0.0172431	0.303426	0.127692	0.653547	-2.35562
ZFP69B	NM_023070	0.033287	0.0168628	0.303426	0.645645	0.196534	1.71596
CCDC167	NM_138493	0.0301804	0.0168261	0.303426	0.0664637	0.022402	1.56894
PPIL4	NM_139126	0.0438956	0.0174176	0.303426	0.00549396	0.0194458	-1.82354
DCAF4	NM_015604	0.0282289	0.017502	0.304215	0.0478216	0.0221316	1.11156
ATP2B4	NM_001001396	0.0292186	0.0175958	0.304486	0.145406	0.0703071	1.04834
HBP1	NM_012257	0.0363834	0.0175659	0.304486	0.0580575	0.0146653	1.98508
AP4E1	NM_001252127	0.0323984	0.0177057	0.305032	0.173661	0.440384	-1.34249
SELENOP	NM_005410	0.0964695	0.0176721	0.305032	1.27056	0.135317	3.23105
PRMT9	NM_001304458	0.0754831	0.0178379	0.306206	0.270598	0.0418292	2.69357
HSF2BP	NM_007031	0.454929	0.0179617	0.306206	0.345507	4.49672	-3.70209
RFC5	NM_007370	0.0446394	0.0179233	0.306206	0.0281712	0.069842	-1.30987
PSAT1	NM_021154	0.0225262	0.0180098	0.306206	0.0713598	0.121363	-0.766143
ZFAND4	NM_174890	0.0833221	0.0179949	0.306206	1.80914	0.364243	2.31233
PIGN	NM_176787	0.0814813	0.0179167	0.306206	0.272177	0.0784192	1.79527
WASL	NM_003941	0.0174873	0.0181816	0.307784	0.441543	0.230746	0.936247
RCHY1	NM_015436	0.0279372	0.0181719	0.307784	0.0715383	0.207497	-1.53631
PAFAH1B3	NM_002573	0.0254764	0.0183423	0.30983	0.0912371	0.0386041	1.24087
APLP1	NM_001024807	0.145313	0.0196392	0.310323	0.0335462	0.178068	-2.4082
ITPRIPL2	NM_001034841	0.0242591	0.0196501	0.310323	0.631817	0.329277	0.940206
NRF1	NM_001040110	0.0422853	0.0186132	0.310323	0.0161569	0.0996988	-2.62543
MZT1	NM_001071775	0.0324424	0.0187829	0.310323	0.153076	0.406573	-1.40927
LCOR	NM_001170765	0.0254761	0.0197265	0.310323	1.35881	0.7007	0.955478
PSMD2	NM_002808	0.0161343	0.0185371	0.310323	0.00547012	0.00266464	1.03763
RDX	NM_002906	0.0337988	0.0185005	0.310323	0.0434878	0.0915987	-1.07472
UCP2	NM_003355	0.023369	0.0195961	0.310323	1.77721	0.703607	1.33678
KAT2B	NM_003884	0.0760886	0.019313	0.310323	0.54572	0.0448044	3.60645
HMGN2	NM_005517	0.0939042	0.0190232	0.310323	3.59149	10.5078	-1.54881
XRCC1	NM_006297	0.011125	0.0193734	0.310323	0.0860327	0.138695	-0.688955
MERTK	NM_006343	0.0731846	0.0192234	0.310323	0.0244816	0.0614089	-1.32675
ALG6	NM_013339	0.0276354	0.0185499	0.310323	0.101696	0.0442013	1.2021
DYNLRB1	NM_014183	0.038861	0.0191515	0.310323	0.0977242	0.0371016	1.39723
TMEM258	NM_014206	0.0212221	0.0196886	0.310323	0.0284001	0.011458	1.30954
CLINT1	NM_014666	0.015815	0.0196114	0.310323	0.1038	0.0610182	0.766498
ZBTB7A	NM_015898	0.0457302	0.0191436	0.310323	0.133623	0.0464152	1.5255
TRIAP1	NM_016399	0.0641945	0.0194283	0.310323	0.200985	0.760009	-1.91893
KIF27	NM_017576	0.0432347	0.019267	0.310323	0.593035	2.79912	-2.23879
LRRC8D	NM_018103	0.0763164	0.0196199	0.310323	0.0679318	0.22597	-1.73397
TMEM38B	NM_018112	0.0303822	0.0192715	0.310323	0.118628	0.239304	-1.0124
TWNK	NM_021830	0.0374891	0.0190825	0.310323	0.370647	0.130233	1.50895
TNS3	NM_022748	0.130821	0.0191975	0.310323	0.0959181	0.21909	-1.19165
C19orf43	NM_024038	0.0296976	0.0191695	0.310323	0.310008	0.165054	0.909369
SNIP1	NM_024700	0.0629719	0.0195182	0.310323	0.105052	0.0160969	2.70625
AMMECR1L	NM_031445	0.0475995	0.0190564	0.310323	0.144633	0.0333149	2.11816
ZNF418	NM_133460	0.292364	0.0193433	0.310323	0.563797	3.4238	-2.60235
ATPAF2	NM_145691	0.0652173	0.0189482	0.310323	0.392431	0.132487	1.56659
ANXA11	NM_145869	0.0101653	0.0190662	0.310323	0.196158	0.126464	0.633289
TCP11L2	NM_152772	0.0420758	0.0188451	0.310323	0.0921136	0.282094	-1.61469
FAM26E	NM_153711	0.0715186	0.0194293	0.310323	0.0199689	0.0582946	-1.54561
EXOC8	NM_175876	0.0357137	0.0186687	0.310323	0.0909881	0.0148171	2.61842
PCDH9	NM_203487	0.0672979	0.019648	0.310323	0.587228	0.142827	2.03965
PRAME	NM_206953	0.0101882	0.0187098	0.310323	0.125386	0.0864763	0.535998
TPMT	NM_000367	0.0323616	0.0199788	0.310641	0.241795	0.565856	-1.22665
ADSSL1	NM_001320424	0.0727338	0.0199274	0.310641	0.675729	0.199884	1.75728
NDUFC1	NM_002494	0.0225986	0.019986	0.310641	0.126202	0.274718	-1.12222
PPIE	NM_006112	0.0318791	0.0198579	0.310641	0.0434467	0.0993963	-1.19395
IGF2BP2	NM_006548	0.0252604	0.0199774	0.310641	0.0544896	0.140456	-1.36607
KCTD8	NM_198353	0.0920228	0.0198115	0.310641	0.362313	1.96605	-2.43999
TRRAP	NM_003496	0.0116357	0.0200479	0.310982	0.0222895	0.0105652	1.07705
MID1IP1	NM_001098790	0.0335704	0.0201262	0.311576	0.317415	0.148864	1.09237
C2CD5	NM_014802	0.0178218	0.0202166	0.312354	0.10898	0.253442	-1.21759
CSRP2	NM_001321	0.0315451	0.0202989	0.312386	0.247719	0.512296	-1.04827
BRIP1	NM_032043	0.131811	0.0202943	0.312386	0.109671	0.0194028	2.49885
LRRC3	NM_030891	0.115461	0.0204458	0.313408	0.284547	1.29054	-2.18123
LACC1	NM_153218	0.08553	0.0204088	0.313408	0.342208	0.0270634	3.66046
SPPL2A	NM_032802	0.0301806	0.0205626	0.31458	0.0575211	0.114129	-0.988505
HNRNPM	NM_001297418	0.0147236	0.0207353	0.315362	0.0883233	0.0584988	0.594388
MRPS10	NM_018141	0.0932634	0.0207185	0.315362	0.117606	0.398268	-1.75978
CRYZL1	NM_145858	0.0517116	0.020659	0.315362	0.0734573	0.0166474	2.14161
MAD2L1BP	NM_014628	0.0277491	0.0208282	0.316158	0.0593111	0.0255282	1.21621
UBE2Z	NM_023079	0.00882351	0.0209724	0.317727	0.155392	0.0973261	0.675015
VDAC1	NM_003374	0.0467617	0.0210307	0.317992	0.0237286	0.00226976	3.38601
HIST1H2AC	NM_003512	0.0115897	0.0211382	0.318381	0.515703	0.358728	0.523653
PPP4R4	NM_058237	0.0879748	0.0211379	0.318381	0.0608001	0.200309	-1.72008
SLC25A53	NM_001012755	0.0992407	0.0215142	0.319225	16.5422	1.9689	3.07069
HTD2	NM_001348712	0.0803775	0.0213894	0.319225	0.375782	0.0767243	2.29214
GTPBP4	NM_012341	0.025645	0.0215222	0.319225	0.00552108	0.0158941	-1.52547
DNAJC9	NM_015190	0.0198435	0.0214789	0.319225	0.215859	0.386463	-0.84024
EXOC7	NM_015219	0.0115019	0.0215194	0.319225	0.0567915	0.105352	-0.891468
SH2B1	NM_015503	0.0799084	0.0214063	0.319225	0.243033	0.0518719	2.22813
NRSN2	NM_024958	0.0475445	0.0212587	0.319225	0.0732193	0.0331981	1.14112
PPP1R14A	NM_033256	0.10872	0.0213183	0.319225	0.47813	0.122321	1.96674
PRAF2	NM_007213	0.0404773	0.0215951	0.319697	0.0696457	0.0121598	2.51792
BIRC3	NM_001165	0.157958	0.0216425	0.319791	5.22536	1.2227	2.09546
EXO1	NM_006027	0.0398157	0.0219509	0.323123	0.156443	0.0287011	2.44646
RANBP10	NM_020850	1.08517	0.0219097	0.323123	9.81217	0.264151	5.21514
PUS7	NM_019042	0.0265291	0.0220252	0.323604	0.15913	0.327982	-1.04341
CHD2	NM_001271	0.0125544	0.0221034	0.323899	0.153008	0.0835384	0.873099
NAA10	NM_003491	0.0198355	0.0222948	0.323899	0.131064	0.0645967	1.02074
HNRNPH2	NM_019597	0.0197356	0.0222456	0.323899	0.038972	0.0196103	0.990824
KDM1B	NM_153042	0.0234203	0.0221433	0.323899	0.160525	0.372611	-1.21487
SREK1IP1	NM_173829	0.0278775	0.0221825	0.323899	1.65942	5.19999	-1.64783
OAF	NM_178507	0.0697337	0.0222665	0.323899	0.0336595	0.192216	-2.51364
JRK	NM_003724	0.0483364	0.0224167	0.324392	0.297229	0.129215	1.2018
ZNF397	NM_032347	0.0758219	0.0224537	0.324392	0.435015	0.0359778	3.59588
SLC10A4	NM_152679	0.0228875	0.0224133	0.324392	0.124804	0.0508331	1.29583
SOX9	NM_000346	0.0285878	0.0225025	0.324494	0.263784	0.13009	1.01985
TGFBI	NM_000358	0.0766264	0.0230668	0.326283	0.0272699	0.00810191	1.75098
IFNGR1	NM_000416	0.0440517	0.0230965	0.326283	0.00367465	0.0155501	-2.08125
OGDH	NM_001003941	0.0143372	0.0229766	0.326283	0.0487167	0.0202934	1.26341
DUT	NM_001025248	0.0155044	0.0229395	0.326283	0.029514	0.0584688	-0.986266
E2F3	NM_001243076	0.034452	0.0229016	0.326283	0.052522	0.177856	-1.75972
ELAVL1	NM_001419	0.0170906	0.0228817	0.326283	0.0736634	0.0440633	0.741371
CREG1	NM_003851	0.044458	0.022916	0.326283	0.0332547	0.0080699	2.04293
LHX2	NM_004789	0.0221353	0.0232132	0.326283	2.82213	0.98681	1.51594
PCBP2	NM_005016	0.0146102	0.0231434	0.326283	0.519743	0.341482	0.605991
TES	NM_015641	0.0262345	0.0231219	0.326283	0.0341147	0.0679108	-0.993247
MINK1	NM_015716	0.0556231	0.0232103	0.326283	0.0844963	0.261643	-1.63064
LAP3	NM_015907	0.0194903	0.0231949	0.326283	0.0264244	0.0110962	1.2518
BBS10	NM_024685	0.0365379	0.0227912	0.326283	0.0201123	0.00198049	3.34415
ZNF160	NM_033288	0.0892966	0.0229556	0.326283	0.217228	0.0176279	3.62328
DDAH1	NM_001134445	0.0176273	0.0234422	0.326765	0.10078	0.205953	-1.0311
NUDT9	NM_001248011	0.0474571	0.023709	0.326765	0.0591199	0.0216987	1.44604
NCOA2	NM_001321703	0.0180457	0.0234307	0.326765	0.0725612	0.0334326	1.11794
MTERF1	NM_006980	0.0296197	0.0234592	0.326765	0.0558448	0.170352	-1.60903
RNF2	NM_007212	0.057161	0.0234907	0.326765	0.724418	0.288158	1.32996
OLA1	NM_013341	0.0269395	0.0235939	0.326765	0.078103	0.15556	-0.994025
CDC42BPA	NM_014826	0.0350805	0.0233112	0.326765	0.234853	0.0722832	1.70002
ZBTB2	NM_020861	0.0470152	0.0236834	0.326765	0.068499	0.311528	-2.1852
PLXNA2	NM_025179	0.0374799	0.023687	0.326765	0.414464	0.108261	1.93674
WAC	NM_100264	0.0384384	0.0236784	0.326765	0.377441	0.183208	1.04277
REEP6	NM_138393	0.0390377	0.0235833	0.326765	0.0859349	0.335996	-1.96713
TCF24	NM_001193502	0.0627626	0.0238414	0.326854	0.53452	3.28275	-2.61859
PDGFA	NM_002607	0.10073	0.0238108	0.326854	0.690492	4.23625	-2.61709
IMPA2	NM_014214	0.0612798	0.0238286	0.326854	1.05123	0.335613	1.64721
STRIP1	NM_033088	0.0266163	0.0239019	0.32689	0.017727	0.0511682	-1.5293
SLC35F3	NM_173508	0.0454075	0.023928	0.32689	0.761378	1.84219	-1.27474
KBTBD11	NM_014867	0.0540399	0.0240455	0.32792	0.455762	0.165179	1.46425
KLHL20	NM_014458	0.0609496	0.0241356	0.328327	0.0849766	0.0257021	1.72518
MTFP1	NM_016498	0.041582	0.0241597	0.328327	0.126078	0.0412453	1.61201
DCUN1D3	NM_173475	0.0555682	0.0242776	0.329354	0.290392	1.20171	-2.04902
LATS2	NM_014572	0.0199228	0.024431	0.330859	0.215773	0.107957	0.999052
PPIC	NM_000943	0.0281938	0.0249425	0.332967	0.0197619	0.0409652	-1.05168
ZNF260	NM_001012756	0.0357971	0.0251222	0.332967	0.471342	0.223511	1.07643
FAM13B	NM_001101800	0.0292111	0.0252027	0.332967	0.77871	0.369322	1.07621
RPL14	NM_003973	0.0280988	0.0249227	0.332967	0.0794851	0.0317709	1.32298
COX5A	NM_004255	0.0515436	0.0252278	0.332967	0.0282673	0.0628702	-1.15324
STAT2	NM_005419	0.0431222	0.0248291	0.332967	0.0183788	0.046996	-1.3545
TIMM17A	NM_006335	0.0180325	0.0248966	0.332967	0.067935	0.0288297	1.2366
EBP	NM_006579	0.0218798	0.0249633	0.332967	0.0752441	0.0383743	0.971437
MYO10	NM_012334	0.0436158	0.0249686	0.332967	0.136101	0.0371038	1.87504
BBC3	NM_014417	0.0406256	0.0248884	0.332967	0.70572	1.90503	-1.43265
PPM1A	NM_021003	0.0315754	0.0251543	0.332967	0.492343	1.00327	-1.02697
C6orf106	NM_022758	0.046152	0.0252543	0.332967	0.36561	0.105538	1.79254
PI4KA	NM_058004	0.0746633	0.0252708	0.332967	0.0311277	0.00687022	2.17977
ZNF563	NM_145276	0.14331	0.0252159	0.332967	0.156294	1.16842	-2.90222
ATP1A3	NM_152296	0.0662603	0.0247146	0.332967	0.0106064	0.0678453	-2.67731
ANAPC16	NM_173473	0.0136632	0.0251919	0.332967	0.57681	0.319896	0.850493
MYL12B	NM_033546	0.0159294	0.0253318	0.333208	0.261695	0.167728	0.641766
PQLC2	NM_017765	0.0229101	0.0254201	0.333805	0.157959	0.0915761	0.786508
COCH	NM_004086	0.0234612	0.0254743	0.333954	0.0202052	0.0503485	-1.31722
SLC35A2	NM_005660	0.0341351	0.0255541	0.334324	0.0375166	0.0100814	1.89583
LSM14A	NM_015578	0.0100784	0.0255885	0.334324	0.283881	0.419554	-0.56357
CISD1	NM_018464	0.040232	0.0256426	0.334471	0.0708596	0.0127	2.48014
IPO7	NM_006391	0.023969	0.0258897	0.33518	0.0436307	0.0742448	-0.766947
ACSF2	NM_025149	0.0310239	0.0258777	0.33518	0.0403483	0.00865358	2.22114
APH1B	NM_031301	0.0548294	0.0259122	0.33518	0.0311369	0.0818357	-1.39411
VPS37A	NM_152415	0.030397	0.0258733	0.33518	0.163898	0.39433	-1.26661
TMEM179B	NM_199337	0.0432123	0.0258423	0.33518	0.0176558	0.0490414	-1.47386
OSBPL9	NM_024586	0.0352673	0.0259616	0.335262	0.0129201	0.0573712	-2.15071
GUK1	NM_000858	0.0590446	0.0262481	0.335329	0.243514	0.0688453	1.82258
TBXA2R	NM_001060	0.0274138	0.026273	0.335329	0.341327	0.966325	-1.50135
WDR19	NM_001317924	0.0328641	0.0260563	0.335329	0.218419	0.108753	1.00605
GTF2F2	NM_004128	0.0530762	0.02624	0.335329	0.206091	0.464312	-1.17181
CHD1L	NM_004284	0.0298015	0.0263543	0.335329	0.0454217	0.158507	-1.8031
DDX21	NM_004728	0.0199652	0.0260131	0.335329	0.0176895	0.0314236	-0.828953
HSPA13	NM_006948	0.0662664	0.026321	0.335329	0.00897975	0.00279766	1.68245
KRCC1	NM_016618	0.158246	0.0261458	0.335329	0.547772	6.47693	-3.56366
UBB	NM_018955	0.0115066	0.0263506	0.335329	0.284291	0.194231	0.549596
ACSL5	NM_016234	0.424154	0.0264538	0.336046	0.121087	0.28323	-1.22593
SMIM19	NM_138436	0.0484179	0.0265639	0.336895	0.731373	1.74589	-1.25529
POLR2C	NM_032940	0.0332495	0.0266127	0.336964	0.0403337	0.00837498	2.26783
TPM1	NM_001018004	0.0154025	0.0266969	0.337482	0.0373593	0.0582518	-0.640835
NDUFB6	NM_002493	0.00995061	0.0267745	0.337914	0.192542	0.29436	-0.612404
CCDC80	NM_199511	0.0271233	0.0268817	0.338718	0.0900913	0.0459386	0.971683
NIPBL	NM_015384	0.0206378	0.026972	0.33876	0.0763099	0.0248299	1.61979
SLC25A51	NM_033412	0.0445386	0.0269541	0.33876	9.04044	2.51108	1.84809
SLC26A6	NM_022911	0.0488349	0.0270295	0.338935	0.167705	0.0386964	2.11566
FBXW5	NM_018998	0.0464983	0.0272195	0.339676	0.564781	0.231422	1.28717
CIAPIN1	NM_020313	0.0476727	0.0271736	0.339676	0.0205812	0.0589072	-1.51712
SPSB1	NM_025106	0.0409316	0.0271915	0.339676	0.428603	0.12054	1.83013
PCF11	NM_015885	0.0196087	0.027331	0.340523	0.271509	0.140537	0.95005
PPIF	NM_005729	0.0426136	0.0275592	0.342704	0.0162166	0.0384486	-1.24546
OSTM1	NM_014028	0.0264976	0.0276412	0.342704	0.0136611	0.0332068	-1.2814
TMEM234	NM_019118	0.0294534	0.0276399	0.342704	0.297004	0.845644	-1.50957
HOXC8	NM_022658	0.0223542	0.0276821	0.342704	0.226998	0.0853369	1.41144
RPP30	NM_006413	0.0169603	0.0279833	0.345245	0.0379299	0.079918	-1.07518
GHITM	NM_014394	0.00616751	0.0280115	0.345245	0.0532404	0.0767975	-0.528539
TARS2	NM_025150	0.0481654	0.0280204	0.345245	0.00952737	0.0382939	-2.00696
KCTD11	NM_001002914	0.037295	0.0284569	0.349228	1.09979	0.493805	1.15522
FLNC	NM_001127487	0.00905964	0.0284884	0.349228	0.0160574	0.0114574	0.486961
TMED9	NM_017510	0.0295258	0.0285172	0.349228	0.0403822	0.0215798	0.904039
C21orf59	NM_021254	0.0122654	0.028523	0.349228	0.248299	0.38862	-0.646283
PTBP2	NM_001300985	0.0388024	0.0286405	0.349774	0.0989439	0.372754	-1.91354
CCND3	NM_001760	0.0103835	0.0287445	0.349774	0.270115	0.16089	0.747498
MSN	NM_002444	0.00971635	0.0288372	0.349774	0.0203673	0.030616	-0.588034
RANBP1	NM_002882	0.0164726	0.0287855	0.349774	1.00485	1.67781	-0.739601
LITAF	NM_004862	0.0452381	0.0288046	0.349774	0.0738531	0.204219	-1.46739
SLC15A4	NM_145648	0.0375786	0.0286822	0.349774	0.0115136	0.0351985	-1.61217
CLN3	NM_000086	0.022373	0.0291826	0.352432	0.0844037	0.0507433	0.734089
ZSCAN30	NM_001112734	0.034344	0.0291897	0.352432	0.544384	0.143078	1.92783
DECR1	NM_001359	0.0119119	0.0292971	0.352432	0.0557189	0.103033	-0.886868
SREBF2	NM_004599	0.014371	0.0293677	0.352432	0.0450354	0.074035	-0.717149
PRPF6	NM_012469	0.0165997	0.0293224	0.352432	0.0311822	0.0184353	0.758251
ATPAF1	NM_022745	0.0922795	0.0293731	0.352432	0.0169583	0.0680829	-2.0053
NMNAT3	NM_178177	0.05379	0.0293372	0.352432	0.408423	2.71489	-2.73276
FUBP1	NM_003902	0.0103889	0.0294292	0.352562	0.0410371	0.0248723	0.722387
PGD	NM_002631	0.0119345	0.0296566	0.353441	0.0245729	0.0413838	-0.751998
SEC14L1	NM_003003	0.0256334	0.0296841	0.353441	0.0378996	0.0856278	-1.17589
RNF135	NM_032322	0.0896278	0.0295663	0.353441	0.0455619	0.199033	-2.12711
CMSS1	NM_032359	0.0339751	0.0296469	0.353441	0.314827	0.583547	-0.890293
ARHGEF40	NM_001278529	0.0361394	0.0297342	0.353497	1.23293	0.524985	1.23174
APRT	NM_000485	0.039332	0.0299943	0.354736	0.0573036	0.11139	-0.958925
COIL	NM_004645	0.0291909	0.0299439	0.354736	0.0393986	0.0112097	1.8134
GINS2	NM_016095	0.059025	0.0299556	0.354736	0.0394924	0.104951	-1.41006
PASD1	NM_173493	0.0137674	0.0300206	0.354736	0.13392	0.0650517	1.04171
STK36	NM_001243313	0.0516884	0.0302193	0.355237	0.138566	0.033166	2.0628
CUL2	NM_003591	0.0320927	0.0301527	0.355237	0.030362	0.0130111	1.22253
SLC25A12	NM_003705	0.0406153	0.0302655	0.355237	0.00514573	0.0305505	-2.56975
ZNF445	NM_181489	0.0551452	0.0303368	0.355237	0.0593234	0.190228	-1.68106
MICALL2	NM_182924	0.0359968	0.0302773	0.355237	0.180385	0.590111	-1.7099
GANAB	NM_198334	0.0237765	0.0303329	0.355237	0.00326911	0.00550875	-0.752826
GPR108	NM_001080452	0.0455901	0.0305766	0.357507	0.0187705	0.00285173	2.71856
FAM3C	NM_001040020	0.0840879	0.0307728	0.359257	41.0885	4.63645	3.14764
AARSD1	NM_001261434	0.395295	0.0309108	0.359257	0.175035	4.59415	-4.71408
MED17	NM_004268	0.0237185	0.0308557	0.359257	0.0683433	0.136353	-0.996476
POMT1	NM_007171	0.0256253	0.0309025	0.359257	0.0754712	0.0402663	0.906352
TP53BP2	NM_001031685	0.0312694	0.0310547	0.359439	0.0401608	0.091133	-1.18219
FHL2	NM_001039492	0.0628344	0.0313472	0.359439	0.153987	0.0716373	1.10403
ACOX3	NM_001101667	0.0174291	0.0315536	0.359439	0.191049	0.0928882	1.04037
USP10	NM_001272075	0.0165294	0.0311289	0.359439	0.0787153	0.0338256	1.21853
TNPO1	NM_002270	0.0228627	0.031488	0.359439	0.00531678	0.0148982	-1.48651
EIF3J	NM_003758	0.0207297	0.0315131	0.359439	0.0425975	0.0917311	-1.10664
SRC	NM_005417	0.0730277	0.0314274	0.359439	0.105188	0.0105271	3.3208
NFIB	NM_005596	0.0265882	0.0310382	0.359439	0.20917	0.078868	1.40717
U2AF2	NM_007279	0.0221512	0.031518	0.359439	0.226724	0.137879	0.717536
RBPJ	NM_015874	0.0181832	0.0315726	0.359439	0.143852	0.0684088	1.07233
EMC3	NM_018447	0.0160611	0.0311067	0.359439	0.0657022	0.0392781	0.742215
PUS3	NM_031307	0.0534762	0.0315506	0.359439	0.0182153	0.0629746	-1.78962
CHCHD5	NM_032309	0.0656866	0.0312227	0.359439	0.175138	0.0443487	1.98153
SPRYD3	NM_032840	0.0367361	0.0314103	0.359439	0.101576	0.0278862	1.86493
SRI	NM_003130	0.0123376	0.031788	0.359787	0.0627853	0.0987272	-0.653021
MORC3	NM_015358	0.0731033	0.0317656	0.359787	0.0111798	0.041327	-1.88619
ZZZ3	NM_015534	0.0921552	0.0317606	0.359787	0.391827	0.0905844	2.11288
SAMD8	NM_144660	0.0399449	0.0317459	0.359787	0.149581	0.0673977	1.15016
LAS1L	NM_031206	0.0127975	0.0318819	0.359803	0.0082291	0.0172624	-1.06882
SRSF8	NM_032102	0.0580161	0.0318362	0.359803	0.0961577	0.0224919	2.096
TBC1D1	NM_015173	0.0370412	0.0319705	0.360281	0.0858506	0.028939	1.56881
GIGYF2	NM_001103146	0.0211731	0.0322252	0.362103	0.0463628	0.0229069	1.01719
NDUFB9	NM_005005	0.0153379	0.0321815	0.362103	0.0452069	0.0680366	-0.589768
RPN1	NM_002950	0.0219165	0.032276	0.362152	0.00753097	0.0126111	-0.743788
C12orf49	NM_024738	0.112896	0.0323241	0.362169	0.229794	0.777198	-1.75794
CYHR1	NM_032687	0.0619772	0.0324579	0.363146	0.423939	0.122088	1.79594
ST8SIA6	NM_001004470	0.058583	0.0326406	0.363795	0.503905	1.66862	-1.72744
ECH1	NM_001398	0.0474652	0.0326653	0.363795	0.0067194	0.00175512	1.93676
PPP4R1	NM_005134	0.0222672	0.03264	0.363795	0.0493076	0.102171	-1.0511
FAM120C	NM_017848	0.106675	0.0327028	0.363795	0.0692352	0.257718	-1.89621
CAPZB	NM_001206540	0.018235	0.0328673	0.365026	0.0240924	0.0388587	-0.68966
IFT122	NM_018262	0.0453273	0.0329072	0.365026	0.0522492	0.00969821	2.42962
INPP1	NM_001128928	0.0226596	0.0331083	0.365911	0.142294	0.314419	-1.14382
DLAT	NM_001931	0.0138338	0.0331306	0.365911	0.102428	0.165312	-0.690586
IP6K2	NM_016291	0.0123759	0.033175	0.365911	0.0983028	0.167556	-0.769335
SLC25A21	NM_030631	0.0984149	0.0331226	0.365911	0.241739	1.39579	-2.52956
PIM2	NM_006875	0.143989	0.0332353	0.366058	0.116841	0.00965443	3.59721
MARS2	NM_138395	0.0457947	0.0335458	0.368956	0.0145109	0.0514015	-1.82467
SMCO4	NM_020179	0.0842443	0.0337895	0.371112	2.46914	0.433872	2.50867
HTRA1	NM_002775	0.0380868	0.0340557	0.371137	0.0206656	0.0524449	-1.34357
PSMB4	NM_002796	0.0421622	0.0340563	0.371137	0.0735951	0.0397344	0.889223
CNOT8	NM_004779	0.0246342	0.0339647	0.371137	0.181087	0.309211	-0.77191
PAX9	NM_006194	0.651087	0.0339071	0.371137	6.07484	0.149204	5.34749
ARL2BP	NM_012106	0.0226325	0.0340818	0.371137	1.0806	0.488256	1.14612
CXXC1	NM_014593	0.0256374	0.0339223	0.371137	0.0936086	0.038987	1.26365
FAM111B	NM_198947	0.0297031	0.0341254	0.371137	0.0370482	0.00610458	2.60144
RPS11	NM_001015	0.016691	0.0343632	0.373203	0.0699217	0.0444668	0.653014
ACYP1	NM_001107	0.317432	0.0345146	0.374325	1.96344	0.304097	2.69078
EMC7	NM_020154	0.0143271	0.0346111	0.374329	0.0254963	0.0414042	-0.699488
TBC1D14	NM_020773	0.0206054	0.0346111	0.374329	0.0910258	0.213759	-1.23164
ATXN1	NM_000332	0.159872	0.034831	0.375381	1.35441	8.06796	-2.57453
ARFGAP3	NM_014570	0.0329131	0.0349494	0.375381	0.101049	0.258476	-1.35498
PXMP2	NM_018663	0.0990935	0.0349071	0.375381	0.0572668	0.193451	-1.7562
WDR61	NM_025234	0.0222005	0.0349414	0.375381	0.0367034	0.0938662	-1.35469
CRYBG3	NM_153605	0.0916294	0.0348714	0.375381	0.00721123	0.0276355	-1.93821
MRPS28	NM_014018	0.0362521	0.0350961	0.376437	0.0603526	0.0343136	0.814635
SLC9B2	NM_178833	0.0304578	0.0352769	0.377336	0.587923	1.28226	-1.12498
ZNF568	NM_198539	0.032908	0.0352298	0.377336	1.01057	0.415709	1.28153
SF1	NM_004630	0.0141476	0.035353	0.377632	0.0706108	0.0398187	0.826444
MGAT1	NM_001114618	0.0364255	0.0354853	0.378008	0.331999	0.177114	0.906501
SEC31A	NM_016211	0.0107931	0.035459	0.378008	0.0482728	0.0311833	0.63044
VLDLR	NM_003383	0.0266371	0.0356885	0.379653	0.0950859	0.168035	-0.821462
PCDHB5	NM_015669	0.0202022	0.0358803	0.381173	0.095311	0.0561006	0.764627
MDK	NM_001012334	0.021356	0.0359741	0.381649	0.0403105	0.0841279	-1.06143
CYTH3	NM_004227	0.0343051	0.0360794	0.381726	0.392676	0.187045	1.06996
MED8	NM_052877	0.0327455	0.0360564	0.381726	0.013399	0.0401575	-1.58354
MLH1	NM_000249	0.0159122	0.0361426	0.381876	0.0187757	0.0426944	-1.18518
MLLT11	NM_006818	0.0324201	0.0362574	0.38257	0.551893	0.217337	1.34445
AATF	NM_012138	0.0142108	0.0364109	0.383669	0.116629	0.0688167	0.761093
MRPS9	NM_182640	0.0213381	0.0367356	0.386568	0.0848805	0.144517	-0.767737
METTL18	NM_033418	0.0395302	0.0368694	0.387452	0.259844	0.800839	-1.62387
FXN	NM_000144	0.117358	0.037123	0.389388	0.0581418	0.225474	-1.95531
GAD1	NM_000817	0.0211764	0.0372821	0.389388	0.551995	0.262118	1.07444
AP3D1	NM_001261826	0.0589089	0.0374477	0.389388	0.0379054	0.079897	-1.07574
EIF3D	NM_003753	0.0107537	0.0376026	0.389388	0.0494197	0.0345509	0.516363
KCND1	NM_004979	0.0828829	0.0376537	0.389388	0.332824	0.119496	1.4778
ARIH1	NM_005744	0.0353742	0.0375862	0.389388	0.0963451	0.234083	-1.28074
PPP2R5B	NM_006244	0.0354324	0.0375322	0.389388	0.652209	1.88481	-1.53101
RBM28	NM_018077	0.0560964	0.0374501	0.389388	0.0268426	0.00292407	3.19848
MSANTD2	NM_024631	0.0712975	0.0374625	0.389388	0.185616	0.060546	1.61622
NSD2	NM_133330	0.021026	0.0372693	0.389388	0.0343047	0.0169279	1.019
OMA1	NM_145243	0.0307817	0.0376481	0.389388	0.0212998	0.059179	-1.47424
ISCA2	NM_194279	0.062461	0.0373744	0.389388	0.130525	0.0551435	1.24306
ADD2	NM_001617	0.0980483	0.0377816	0.389997	0.324622	0.0821244	1.98288
ZNF74	NM_003426	0.0488335	0.0378127	0.389997	0.682201	1.98322	-1.53958
C12orf73	NM_001135570	0.177749	0.0382961	0.390766	0.230428	1.055	-2.19485
IKBKE	NM_001193321	0.0710997	0.0383351	0.390766	0.634408	0.109225	2.53811
COX6B1	NM_001863	0.0145678	0.038006	0.390766	0.68882	0.47443	0.537932
B4GALT3	NM_003779	0.053953	0.0382588	0.390766	0.260526	0.580507	-1.15589
FHL3	NM_004468	0.0495082	0.0380513	0.390766	0.0863857	0.01345	2.68319
GLO1	NM_006708	0.0115577	0.0379504	0.390766	0.200637	0.282846	-0.495426
POLG2	NM_007215	0.0416319	0.0383892	0.390766	0.211485	0.0739635	1.51567
NTN4	NM_021229	0.038767	0.0382526	0.390766	0.072435	0.168161	-1.21508
SUN1	NM_025154	0.00983969	0.0383461	0.390766	0.0667818	0.0480107	0.476098
CRTC2	NM_181715	0.0409383	0.0382923	0.390766	0.0640691	0.166051	-1.37393
ZNF318	NM_014345	0.069228	0.0385059	0.390933	0.0377534	0.0847759	-1.16705
ZNF449	NM_152695	0.0699437	0.0384692	0.390933	0.245233	0.0255919	3.26039
USP20	NM_001008563	0.0335411	0.0387193	0.391165	0.175301	0.0874621	1.00311
SRSF9	NM_003769	0.0140945	0.0388302	0.391165	0.104409	0.163101	-0.643527
LRIG2	NM_014813	0.0321322	0.0386046	0.391165	0.0720427	0.0086274	3.06186
AARS2	NM_020745	0.0525291	0.038752	0.391165	0.0118349	0.047112	-1.99304
HN1L	NM_144570	0.037618	0.0388159	0.391165	0.033051	0.0731019	-1.14522
ELMOD2	NM_153702	0.0898424	0.0386865	0.391165	0.047965	0.0145684	1.71914
DHX32	NM_018180	0.0368759	0.0390122	0.392491	0.11079	0.0395036	1.48777
MED23	NM_001270521	0.0481539	0.0390836	0.392502	0.0337974	0.0100523	1.74938
MVB12A	NM_138401	0.0161403	0.0391141	0.392502	0.0846822	0.165869	-0.969913
SART1	NM_005146	0.0288324	0.0391853	0.392711	0.00413562	0.0111518	-1.43111
CDO1	NM_001801	0.0168978	0.0395873	0.395213	0.505671	0.243002	1.05723
SEL1L	NM_005065	0.0153334	0.0395713	0.395213	0.035564	0.0226431	0.651342
SRRM2	NM_016333	0.0108596	0.0395183	0.395213	0.026254	0.0422941	-0.687919
SLC17A5	NM_012434	0.0239787	0.0397443	0.395413	0.0446006	0.0889861	-0.996518
MTERF3	NM_015942	0.0263377	0.0397417	0.395413	0.0973613	0.0536183	0.860623
TPRKB	NM_016058	0.0382148	0.0397966	0.395413	0.0923574	0.208111	-1.17206
TMEM45B	NM_138788	0.164673	0.0398104	0.395413	0.0294218	0.364072	-3.62927
MTHFD2	NM_006636	0.0118434	0.0398976	0.395774	0.043361	0.0703716	-0.698595
RPSA	NM_002295	0.0136773	0.0402248	0.396481	0.144296	0.0852447	0.759349
ATIC	NM_004044	0.0174248	0.0401489	0.396481	0.0110219	0.0261814	-1.24817
ASCC3	NM_006828	0.0159325	0.040085	0.396481	0.0467245	0.0844662	-0.854195
ANKLE2	NM_015114	0.109355	0.0402512	0.396481	0.00814126	0.022876	-1.49051
NARF	NM_031968	0.0342848	0.0402743	0.396481	0.0479069	0.110126	-1.20085
DENND1B	NM_144977	0.118743	0.0402685	0.396481	0.514021	2.82417	-2.45793
PITPNB	NM_001284277	0.017669	0.0403483	0.396708	0.0560813	0.0180731	1.63368
TCAF1	NM_014719	0.0333794	0.0404255	0.396965	0.274545	0.107989	1.34615
GLA	NM_000169	0.0337244	0.0406087	0.398262	0.0123648	0.00245003	2.33537
GBA	NM_000157	0.0185222	0.0408159	0.399438	0.142492	0.0901536	0.660419
ARHGAP23	NM_001199417	0.116633	0.0409338	0.399438	0.0361315	0.0078382	2.20466
KIF5B	NM_004521	0.0222392	0.0409311	0.399438	0.193669	0.113885	0.766018
HEATR3	NM_182922	0.0472566	0.0409236	0.399438	0.0469704	0.163614	-1.80047
ASB6	NM_017873	0.0501293	0.0410126	0.399706	0.0714104	0.0202736	1.81653
KIAA0100	NM_014680	0.0337671	0.0411709	0.400747	0.0331541	0.0768671	-1.21318
GGH	NM_003878	0.0221956	0.0413355	0.401346	0.013112	0.0222632	-0.76377
USP39	NM_006590	0.0261053	0.0412879	0.401346	0.0257055	0.0100204	1.35914
PDE6D	NM_001291018	0.0246376	0.0416044	0.401953	0.399718	0.178637	1.16196
SVIL	NM_001323599	0.0555915	0.0414584	0.401953	0.0661221	0.0253057	1.38567
NCAPD3	NM_015261	0.023902	0.0415696	0.401953	0.00794742	0.0239385	-1.59077
IMMP1L	NM_144981	0.0619321	0.0415036	0.401953	0.132417	0.532668	-2.00815
DYNC1LI2	NM_006141	0.022505	0.0417021	0.402397	0.0450928	0.0121485	1.89212
HPS5	NM_181507	0.0265625	0.0417796	0.402646	0.139286	0.0594103	1.22927
ASL	NM_000048	0.0279815	0.0421262	0.403139	0.0440191	0.0216262	1.02535
ETFA	NM_000126	0.0190908	0.0418932	0.403139	0.0343827	0.0158153	1.12037
ZNF429	NM_001001415	0.0963997	0.0425508	0.403139	0.160438	0.537854	-1.7452
ARHGAP5	NM_001030055	0.0362999	0.0420024	0.403139	0.275326	0.125081	1.13828
TXN	NM_001244938	0.0155836	0.0427732	0.403139	1.04172	0.700172	0.573186
MATN2	NM_001317748	0.0479858	0.0425008	0.403139	0.0326661	0.0108087	1.59559
BMP6	NM_001718	0.0457182	0.0424572	0.403139	0.936167	0.37468	1.32111
PIK3R3	NM_003629	0.0694753	0.0423337	0.403139	0.587078	0.233765	1.3285
DDO	NM_003649	0.110151	0.0426127	0.403139	0.0137722	0.111968	-3.02326
FUT8	NM_004480	0.137431	0.0422976	0.403139	0.712656	0.242676	1.55418
GALNT2	NM_004481	0.0326439	0.04263	0.403139	0.0158857	0.00899241	0.820952
TGOLN2	NM_006464	0.0267694	0.0421576	0.403139	0.0252557	0.0466833	-0.886296
METAP1	NM_015143	0.0300073	0.0421799	0.403139	0.0143894	0.0348733	-1.27712
SMU1	NM_018225	0.0238742	0.0425912	0.403139	0.0841191	0.0365205	1.20373
TP53INP2	NM_021202	0.0190861	0.0426815	0.403139	0.157718	0.282065	-0.838687
C1orf35	NM_024319	0.0546979	0.0428107	0.403139	0.0861332	0.279997	-1.70077
MAP2K2	NM_030662	0.0206179	0.0428144	0.403139	0.0855816	0.146774	-0.778219
TMEM261	NM_033428	0.0254074	0.0422886	0.403139	0.149091	0.0647833	1.2025
TMEM42	NM_144638	0.248659	0.0420089	0.403139	0.0576413	0.304379	-2.40069
ABCC1	NM_004996	0.0424366	0.042867	0.403146	0.00505597	0.012884	-1.34952
TBRG4	NM_030900	0.0142902	0.0429798	0.40372	0.0650296	0.110656	-0.766916
IARS2	NM_018060	0.0350373	0.0432476	0.405746	0.0197608	0.0348592	-0.818895
RND3	NM_005168	0.0362423	0.0434736	0.407375	0.0851964	0.0243072	1.80941
BUD31	NM_003910	0.012495	0.0435584	0.40768	0.517087	0.367583	0.492337
UTP15	NM_032175	0.0308292	0.0436755	0.408285	0.10481	0.0330274	1.66604
AARS	NM_001605	0.00758764	0.0438082	0.409034	0.0437859	0.0278448	0.653056
TM9SF1	NM_006405	0.0344914	0.0439159	0.409059	0.0532414	0.0255613	1.05859
CNNM3	NM_017623	0.100799	0.0438642	0.409059	0.00433054	0.014003	-1.69311
NRN1	NM_001278710	0.070379	0.0442951	0.409417	0.0278228	0.201361	-2.85544
RNASEH1	NM_001286834	0.0312574	0.0441481	0.409417	1.21222	0.58349	1.05487
LOXL2	NM_002318	0.0111627	0.0441869	0.409417	0.0514411	0.0356701	0.528207
MRPL39	NM_017446	0.0171406	0.0440613	0.409417	0.0449684	0.0210688	1.0938
ADI1	NM_018269	0.0565755	0.0443224	0.409417	0.011738	0.024106	-1.03821
TEX261	NM_144582	0.0227346	0.0441237	0.409417	0.0616303	0.110591	-0.843525
TGIF1	NM_170695	0.0489731	0.0442732	0.409417	0.121588	0.023738	2.35673
FAM105A	NM_019018	0.0733972	0.0444543	0.410149	0.0268541	0.106446	-1.98691
PCGF5	NM_032373	0.0225969	0.0445399	0.410452	0.65099	0.326526	0.99544
APOE	NM_000041	0.0349648	0.0448834	0.411822	0.0390071	0.0202957	0.94256
PER1	NM_002616	0.0327085	0.0448336	0.411822	0.0656556	0.165337	-1.33242
CABIN1	NM_012295	0.0253112	0.0447856	0.411822	0.0556676	0.0176372	1.65822
APMAP	NM_020531	0.0349687	0.0449001	0.411822	0.0111741	0.00466073	1.26153
CLIC4	NM_013943	0.00871224	0.0452506	0.413264	0.0925412	0.126827	-0.454698
COLGALT1	NM_024656	0.0213416	0.0453201	0.413264	0.0468859	0.0251831	0.896697
RTBDN	NM_031429	0.163344	0.0451563	0.413264	0.258023	0.116679	1.14496
NIFK	NM_032390	0.016842	0.0452081	0.413264	0.110543	0.175975	-0.670768
MRPL52	NM_180982	0.0126137	0.0453227	0.413264	0.15445	0.238191	-0.624973
PRDX1	NM_181697	0.0227436	0.0456534	0.415793	0.270834	0.176234	0.619918
RNF4	NM_002938	0.0115798	0.0457827	0.415998	0.595608	0.363029	0.714279
TMEM214	NM_017727	0.0268767	0.0457371	0.415998	0.0267273	0.0444438	-0.733667
ZNF226	NM_001032372	0.0384121	0.0461957	0.417102	0.154553	0.0460891	1.7456
STRAP	NM_007178	0.00523862	0.0461946	0.417102	0.52846	0.671916	-0.346486
FBXW8	NM_012174	0.0373166	0.0463123	0.417102	0.0893061	0.0426241	1.06709
BRMS1	NM_015399	0.0167796	0.046235	0.417102	0.10804	0.194556	-0.848617
KIAA1551	NM_018169	0.0625838	0.0460967	0.417102	0.18658	0.0628951	1.56878
DCUN1D1	NM_020640	0.0871966	0.0463863	0.417102	0.0089071	0.0518595	-2.54158
UQCC2	NM_032340	0.0691019	0.0459852	0.417102	0.0209011	0.0473324	-1.17925
DHX30	NM_138615	0.0340613	0.0460644	0.417102	0.0279373	0.0119882	1.22058
TMEM56	NM_152487	0.0368271	0.0463859	0.417102	0.620785	1.46692	-1.24063
INTS7	NM_015434	0.0421284	0.046496	0.417606	0.0579335	0.0236804	1.2907
RACK1	NM_006098	0.00463186	0.0466462	0.418472	0.0681888	0.0847362	-0.313444
SSBP1	NM_003143	0.0186337	0.0469148	0.420398	0.08231	0.0508295	0.695402
TMOD3	NM_014547	0.0140235	0.0470605	0.421219	0.168611	0.248022	-0.556768
RABGEF1	NM_014504	0.0559026	0.0471733	0.421743	0.0649243	0.0256428	1.3402
CHEK2	NM_001005735	0.0475745	0.0473039	0.421942	0.0803625	0.0226664	1.82597
MRPS26	NM_030811	0.0340902	0.0472817	0.421942	0.0270338	0.06053	-1.16289
GPATCH8	NM_001002909	0.073262	0.0475283	0.423352	0.0481291	0.0132039	1.86595
IMPA1	NM_005536	0.0270483	0.0478943	0.423352	0.0162618	0.0353303	-1.11942
TRAPPC2L	NM_016209	0.0296427	0.0478921	0.423352	0.0370564	0.0802125	-1.1141
RIC8B	NM_018157	0.108173	0.0476453	0.423352	0.11851	0.026942	2.13708
NIPAL3	NM_020448	0.0311589	0.0478969	0.423352	0.376619	0.185078	1.02497
CCDC134	NM_024821	0.121598	0.0478352	0.423352	0.0658492	0.193422	-1.55452
FBXL16	NM_153350	0.0478732	0.0476997	0.423352	1.41888	5.94606	-2.06718
FAM9C	NM_174901	0.0292704	0.0478151	0.423352	0.619762	0.302907	1.03284
SCAMP4	NM_079834	0.0219202	0.0479583	0.423414	0.01541	0.00707127	1.12382
RILPL2	NM_145058	0.0292653	0.0480236	0.42351	0.583849	0.20813	1.48811
CAV2	NM_001233	0.0146929	0.0483841	0.423529	0.181443	0.0957205	0.922618
ASB8	NM_001319296	0.085222	0.0483887	0.423529	0.0836926	0.00894348	3.22619
MVP	NM_005115	0.0180407	0.0482353	0.423529	0.0285103	0.015747	0.856408
TMEM97	NM_014573	0.0443151	0.0484064	0.423529	0.154253	0.0558837	1.4648
VPS13D	NM_015378	0.0409728	0.0482736	0.423529	0.00971966	0.0291491	-1.58448
CNP	NM_033133	0.0284091	0.048303	0.423529	0.0261362	0.00792559	1.72146
BCL9L	NM_182557	0.0440015	0.0481154	0.423529	0.155047	0.0728445	1.08982
NUP62	NM_153719	0.0426859	0.0485334	0.424163	0.0474678	0.0229919	1.04582
SF3B6	NM_016047	0.0235202	0.0486486	0.424693	0.47826	0.742878	-0.635331
SLC35A5	NM_017945	0.0292805	0.0487803	0.424891	0.271093	0.489792	-0.853379
NRIP3	NM_020645	0.0255843	0.048732	0.424891	0.0296221	0.0777463	-1.3921
KHK	NM_000221	0.175441	0.0492519	0.425394	0.45351	2.64962	-2.54658
UMPS	NM_000373	0.0320222	0.0493932	0.425394	0.00389781	0.0134036	-1.78188
PAM	NM_000919	0.0280379	0.0493754	0.425394	0.126388	0.0747005	0.758666
FAHD1	NM_001018104	0.0480953	0.0492353	0.425394	0.032631	0.0128889	1.34012
ANKRD34A	NM_001039888	0.052313	0.048996	0.425394	1.64066	0.423842	1.95268
CIB1	NM_001277764	0.0458345	0.0494992	0.425394	0.0741765	0.029917	1.31
CDH2	NM_001792	0.0326099	0.0497116	0.425394	0.0327093	0.0643706	-0.976704
CTH	NM_001902	0.0353229	0.0497323	0.425394	0.0991799	0.0236267	2.06963
CS	NM_004077	0.0499313	0.0497791	0.425394	0.00578825	0.0131926	-1.18853
DNAL4	NM_005740	0.0570894	0.0498779	0.425394	0.924565	3.31683	-1.84296
DDX46	NM_014829	0.0205554	0.0499307	0.425394	0.0261185	0.045356	-0.796222
LMTK2	NM_014916	0.0212391	0.0492938	0.425394	0.129733	0.0706984	0.875795
UIMC1	NM_016290	0.0654969	0.0495463	0.425394	0.108739	0.0232552	2.22524
BSDC1	NM_018045	0.0383777	0.0495014	0.425394	0.0707473	0.0147563	2.26134
LIN7C	NM_018362	0.0346352	0.0497456	0.425394	0.057313	0.0277981	1.04388
XRN1	NM_019001	0.0205629	0.049209	0.425394	0.0734434	0.0402577	0.867366
ZNF672	NM_024836	0.0933243	0.0496681	0.425394	2.30332	0.894048	1.36529
NUP210	NM_024923	0.0242693	0.0491849	0.425394	0.00629043	0.00197348	1.67242
DPM3	NM_153741	0.0235589	0.0498732	0.425394	0.022823	0.00629392	1.85846
CDK5RAP3	NM_176096	0.0297436	0.0490652	0.425394	0.0195685	0.0034651	2.49757
MED15	NM_015889	0.0215322	0.0500146	0.425643	0.0557595	0.0311094	0.841867
CD47	NM_001777	0.0433104	0.0501691	0.425666	0.0281163	0.05304	-0.915677
RCN2	NM_002902	0.0705353	0.0501813	0.425666	0.0296759	0.0624031	-1.07233
CCDC126	NM_138771	0.0548039	0.0501547	0.425666	0.448475	0.105636	2.08592
RBM22	NM_018047	0.0338616	0.0502687	0.425944	0.0477568	0.0247546	0.948011
CSNK1G2	NM_001319	0.127579	0.0504534	0.426478	1.02742	0.265826	1.95048
GTF2B	NM_001514	0.04842	0.0504961	0.426478	0.0202537	0.0451765	-1.15739
LSM6	NM_007080	0.024838	0.0504186	0.426478	0.309131	0.158553	0.963251
STOM	NM_004099	0.0124963	0.0506637	0.426968	0.0249284	0.0408253	-0.711676
TOMM22	NM_020243	0.0170194	0.0506596	0.426968	0.118319	0.195176	-0.722093
ZNF850	NM_001193552	0.0449781	0.0508265	0.427125	0.107594	0.233444	-1.11748
MYO5C	NM_018728	0.052292	0.0508469	0.427125	0.175239	0.0380231	2.20438
DUS3L	NM_020175	0.0753046	0.0507388	0.427125	0.0345302	0.0123522	1.48309
WFS1	NM_001145853	0.0176512	0.051115	0.427533	0.0458484	0.0210019	1.12636
RABEP1	NM_004703	0.0432921	0.0510863	0.427533	0.231744	0.475585	-1.03717
TRPV2	NM_016113	0.0138412	0.0510284	0.427533	0.09073	0.052869	0.779159
EDEM3	NM_025191	0.0738587	0.0510816	0.427533	0.051855	0.139141	-1.42399
PGBD1	NM_001184743	0.0339413	0.051257	0.42826	0.377012	0.957911	-1.34528
MAGI1	NM_004742	0.044001	0.0514661	0.429547	0.589215	0.218576	1.43066
GPR39	NM_001508	0.0117897	0.0516117	0.429762	0.127921	0.0822812	0.636621
NUDC	NM_006600	0.00766314	0.0516576	0.429762	0.0721027	0.101138	-0.488198
SEC11C	NM_033280	0.0339767	0.0515891	0.429762	0.240156	0.421602	-0.811907
ANXA1	NM_000700	0.0151969	0.0518523	0.430922	0.0257714	0.0173858	0.567866
ANP32B	NM_006401	0.0534489	0.0520134	0.4318	0.16889	0.3196	-0.920181
CASP6	NM_001226	0.0694319	0.0525119	0.433486	0.104109	0.0288388	1.85201
IGBP1	NM_001551	0.015354	0.0524186	0.433486	0.183984	0.297853	-0.695015
TP53I3	NM_004881	0.552416	0.0525284	0.433486	0.0705106	0.658972	-3.22431
ACAD8	NM_014384	0.0478856	0.0523005	0.433486	0.0163269	0.0596506	-1.86929
CERS4	NM_024552	0.266594	0.0525505	0.433486	0.224185	0.100816	1.15297
PYM1	NM_032345	0.0323869	0.0524125	0.433486	0.267769	0.677175	-1.33854
KLF6	NM_001160124	0.0180974	0.0527388	0.434579	0.246974	0.130544	0.919818
PITRM1	NM_001242307	0.0303853	0.0530111	0.435009	0.00947184	0.0320051	-1.75659
GARS	NM_002047	0.0140937	0.0529514	0.435009	0.00857005	0.012372	-0.529708
ERRFI1	NM_018948	0.0211984	0.0530145	0.435009	0.15461	0.0748728	1.04612
FAM184A	NM_024581	0.057029	0.0529021	0.435009	0.214581	0.525367	-1.2918
ZDHHC7	NM_017740	0.0392275	0.0530921	0.435188	0.319536	0.581775	-0.864481
PSMC2	NM_002803	0.0110813	0.0535184	0.436644	0.0362081	0.0220745	0.713928
PIP4K2A	NM_005028	0.0823025	0.053502	0.436644	0.681714	1.66954	-1.29221
RAD21	NM_006265	0.0274343	0.0535121	0.436644	0.0523992	0.0868156	-0.728411
YEATS2	NM_018023	0.032181	0.0535501	0.436644	0.0778737	0.171559	-1.1395
RNF123	NM_022064	0.0730584	0.0534023	0.436644	0.062717	0.0131991	2.24841
G3BP2	NM_012297	0.0136946	0.0539734	0.439009	0.0366088	0.024707	0.567271
SMAP2	NM_022733	0.0435196	0.0539459	0.439009	0.27646	0.53227	-0.945088
MRFAP1	NM_033296	0.0102311	0.0540093	0.439009	0.206912	0.277199	-0.421903
WDR75	NM_032168	0.0334993	0.0541178	0.439432	0.0142202	0.00442822	1.68314
UFC1	NM_016406	0.0146923	0.0542594	0.439665	0.133342	0.243547	-0.869061
ENTPD7	NM_020354	0.036826	0.0542488	0.439665	0.262897	0.147635	0.832465
SCCPDH	NM_016002	0.0301241	0.0544463	0.440721	0.0631668	0.128978	-1.02988
SNX10	NM_001199835	0.0381102	0.0546392	0.441364	0.398516	0.938361	-1.23551
DYRK2	NM_003583	0.0479622	0.0546003	0.441364	1.26045	0.481029	1.38974
PTAR1	NM_001099666	0.0380308	0.0546983	0.441384	0.0554417	0.122701	-1.1461
PRKD3	NM_005813	0.063594	0.0547958	0.441713	0.108586	0.0213612	2.34577
TIRAP	NM_148910	0.090774	0.0548694	0.441849	2.65051	0.586507	2.17605
NEMP1	NM_015257	0.0520342	0.0549429	0.441984	0.0137504	0.00587536	1.22673
THEM4	NM_053055	0.228318	0.0551122	0.442888	0.748821	0.171522	2.12623
RNASE4	NM_001282192	0.0317887	0.0555263	0.444388	0.431812	1.14569	-1.40774
PDCD2	NM_002598	0.220223	0.0555647	0.444388	0.00799894	0.0335211	-2.06719
NFYC	NM_014223	0.0333957	0.055384	0.444388	0.148963	0.0755918	0.978649
CDK5RAP1	NM_016408	0.028833	0.0555842	0.444388	0.044919	0.0740377	-0.720935
PER2	NM_022817	0.106011	0.0555654	0.444388	0.294358	1.63053	-2.4697
GAA	NM_000152	0.0333328	0.0564924	0.446246	0.0565219	0.0254009	1.15393
GAB1	NM_002039	0.0470291	0.0560756	0.446246	0.343544	0.841108	-1.2918
S100A3	NM_002960	0.125555	0.0565616	0.446246	0.199739	1.611	-3.01176
SIAH2	NM_005067	0.0332986	0.0562726	0.446246	1.4838	2.80408	-0.918227
SSR4	NM_006280	0.0170074	0.0558865	0.446246	0.087432	0.0528544	0.72614
DIEXF	NM_014388	0.0167609	0.0564851	0.446246	0.138083	0.0694253	0.992006
ANKRD1	NM_014391	0.0352077	0.0561425	0.446246	0.0885537	0.0464143	0.931986
SUSD6	NM_014734	0.0386958	0.0560277	0.446246	0.237675	0.0993641	1.2582
TM9SF4	NM_014742	0.0163963	0.0561671	0.446246	0.0263417	0.0149202	0.820082
EXOSC3	NM_016042	0.0230884	0.0565019	0.446246	0.0930321	0.169521	-0.865663
ZNF335	NM_022095	0.0360096	0.0563747	0.446246	0.146533	0.0565842	1.37275
RNF146	NM_030963	0.0350912	0.0564442	0.446246	0.317562	0.162847	0.963525
PPHLN1	NM_201515	0.0155966	0.0565536	0.446246	0.0244185	0.0406709	-0.73602
ADA	NM_000022	0.0274596	0.0569295	0.447991	0.279563	0.510447	-0.868587
NAPG	NM_003826	0.0431773	0.0568888	0.447991	0.175813	0.0897918	0.969384
TRA2B	NM_004593	0.0165294	0.0570128	0.447991	0.106567	0.161449	-0.599324
ZBTB48	NM_005341	0.0662681	0.057007	0.447991	0.0431192	0.118483	-1.45827
AK2	NM_001625	0.0459597	0.0570758	0.448034	0.0187824	0.0454064	-1.27352
EDEM2	NM_018217	0.0146715	0.0572904	0.449265	0.240239	0.153075	0.65023
NELFA	NM_005663	0.111825	0.0576579	0.451692	0.00420747	0.0137274	-1.70604
FGFR4	NM_001291980	0.0563384	0.0580971	0.452953	0.241948	0.128791	0.909666
MNAT1	NM_002431	0.0327744	0.0579402	0.452953	0.139227	0.0528328	1.39793
TMEM184B	NM_012264	0.051087	0.0580597	0.452953	0.128048	0.288726	-1.17302
SPAG16	NM_024532	0.0567745	0.0581139	0.452953	0.0946732	0.027949	1.76016
NAT10	NM_024662	0.0246858	0.0580352	0.452953	0.0401014	0.0632562	-0.657556
TAF3	NM_031923	0.0321264	0.0581678	0.452953	0.189985	0.399181	-1.07116
PITPNA	NM_006224	0.0255971	0.0583114	0.453165	0.183055	0.313711	-0.777156
HILPDA	NM_013332	0.054148	0.0582651	0.453165	1.13851	0.435634	1.38596
C11orf84	NM_138471	0.0338064	0.0584908	0.453844	0.249471	0.522466	-1.06646
PATL1	NM_152716	0.069391	0.0585153	0.453844	0.086874	0.179824	-1.04959
E2F1	NM_005225	0.418332	0.0585915	0.453982	0.0944149	0.590543	-2.64496
RPS29	NM_001030001	0.0404878	0.0588105	0.454244	3.42209	1.87722	0.866277
LRP1	NM_002332	0.0155725	0.0589734	0.454244	0.00999234	0.00441791	1.17746
SLIT3	NM_003062	0.0706243	0.0590778	0.454244	0.143499	0.664582	-2.21141
KCTD5	NM_018992	0.0484158	0.0588192	0.454244	0.029614	0.0987112	-1.73694
METTL4	NM_022840	0.0634995	0.059045	0.454244	0.446138	1.08262	-1.27896
POMGNT2	NM_032806	0.0267534	0.058836	0.454244	0.306248	0.656818	-1.10079
NUDCD2	NM_145266	0.0262713	0.0590919	0.454244	0.175124	0.102483	0.772986
NSUN4	NM_199044	0.0627864	0.0590752	0.454244	0.0225238	0.0568504	-1.33572
NMU	NM_001292045	0.0966147	0.0593083	0.454984	0.0738635	0.272537	-1.88352
DYRK3	NM_003582	0.0535184	0.0593579	0.454984	0.17367	0.0288872	2.58785
PLK3	NM_004073	0.111489	0.0593635	0.454984	0.0601809	0.171167	-1.50803
TPM2	NM_003289	0.00849139	0.0594538	0.455228	0.0451385	0.0628079	-0.47659
MUT	NM_000255	0.0511086	0.0596433	0.45623	0.0414164	0.01597	1.37484
BUD23	NM_001202560	0.00987607	0.0598712	0.457524	0.0778157	0.0581504	0.420273
IARS	NM_002161	0.00754412	0.0602297	0.458464	0.0475341	0.035304	0.429134
LRP6	NM_002336	0.0268911	0.0601964	0.458464	0.0279878	0.0146054	0.9383
ZNF281	NM_012482	0.0251186	0.0601612	0.458464	0.0509352	0.0170821	1.57618
PCBP4	NM_020418	0.0443967	0.0600725	0.458464	0.833493	0.291699	1.51469
CTNS	NM_004937	0.0212761	0.0607304	0.459679	0.478841	0.291454	0.716275
SPTLC1	NM_006415	0.0501682	0.0606473	0.459679	0.0176549	0.0382617	-1.11583
STAMBP	NM_006463	0.0233273	0.0607435	0.459679	0.164176	0.288634	-0.814002
MKKS	NM_018848	0.0147799	0.0606053	0.459679	10.407	5.71864	0.863814
SMIM8	NM_020425	0.135728	0.0605914	0.459679	0.496639	2.83715	-2.51417
LYPLAL1	NM_138794	0.0499752	0.0606947	0.459679	0.0622535	0.150141	-1.27009
NOC3L	NM_022451	0.0312078	0.0610322	0.460968	0.0821671	0.041297	0.992525
KLHL18	NM_025010	0.0539581	0.0609737	0.460968	0.067464	0.012029	2.4876
PSIP1	NM_033222	0.0250996	0.0616013	0.464816	0.203592	0.317713	-0.642042
RPL23	NM_000978	0.0230348	0.0617447	0.465174	0.677365	0.450413	0.588684
RAB3D	NM_004283	0.0252251	0.0618161	0.465174	0.645808	0.223624	1.53003
RGS19	NM_005873	0.0399513	0.061828	0.465174	0.190863	0.0570552	1.74211
CEP89	NM_032816	0.0253177	0.061926	0.465461	0.162028	0.330601	-1.02885
SMC2	NM_001042550	0.0288313	0.0619934	0.465518	0.0193191	0.00821968	1.23287
ARSB	NM_000046	0.0819085	0.06225	0.46569	0.0473924	0.0101475	2.22354
EIF4E	NM_001968	0.0383977	0.0623152	0.46569	3.43288	6.83515	-0.993556
PBXIP1	NM_020524	0.0144871	0.0621628	0.46569	0.0179885	0.00913565	0.977495
MTBP	NM_022045	0.0280375	0.0622699	0.46569	0.0609379	0.129631	-1.089
CCDC142	NM_032779	0.0480152	0.0621555	0.46569	0.614081	2.46718	-2.00637
RPS13	NM_001017	0.0253256	0.0624634	0.46635	0.143325	0.220322	-0.620323
MPDZ	NM_003829	0.0923115	0.0625666	0.466673	0.0213437	0.00576873	1.88748
USP33	NM_015017	0.0270099	0.0627249	0.467405	0.104467	0.0649738	0.685112
PDXK	NM_003681	0.0169687	0.0629419	0.468373	0.117974	0.0663134	0.8311
WIPI2	NM_015610	0.0193963	0.0630352	0.468373	0.246907	0.143726	0.780642
ZNF44	NM_016264	0.0580808	0.0630176	0.468373	0.62428	0.285654	1.12792
THYN1	NM_014174	0.0221964	0.063413	0.46897	0.220562	0.362043	-0.714977
POP5	NM_015918	0.0278265	0.0634543	0.46897	0.023072	0.0593247	-1.36249
ATG16L1	NM_017974	0.0288253	0.0634603	0.46897	0.0958638	0.205603	-1.1008
FEM1C	NM_020177	0.0330336	0.0633567	0.46897	0.182532	0.0862437	1.08166
APOO	NM_024122	0.0234005	0.0634769	0.46897	0.179767	0.373115	-1.05349
SETD3	NM_032233	0.0326355	0.0634292	0.46897	0.0723254	0.0193508	1.90211
HMBS	NM_000190	0.0257322	0.0637672	0.469794	0.278007	0.160245	0.794839
MC1R	NM_002386	0.0583605	0.0640107	0.469794	0.984147	3.03132	-1.623
UBA1	NM_003334	0.0189094	0.0638283	0.469794	0.023749	0.0145861	0.703279
RASA3	NM_007368	0.0375042	0.063966	0.469794	0.0665479	0.0357072	0.898177
GADD45B	NM_015675	0.0620941	0.0638732	0.469794	1.13664	0.551958	1.04215
PLEK2	NM_016445	0.0365259	0.0639759	0.469794	0.13591	0.36378	-1.42042
CEP63	NM_025180	0.0336222	0.0636701	0.469794	0.11471	0.274698	-1.25985
FERMT1	NM_017671	0.0962407	0.0641841	0.470623	0.451163	1.62066	-1.84486
ARHGAP12	NM_001270695	0.036784	0.0643557	0.470994	0.26779	0.137675	0.959833
SLC40A1	NM_014585	0.148403	0.0643317	0.470994	0.38145	0.15851	1.26692
PREPL	NM_006036	0.040475	0.064791	0.472816	0.0204093	0.0063893	1.6755
C8orf33	NM_023080	0.0377075	0.0649083	0.472816	0.0666059	0.140356	-1.07537
TSEN34	NM_024075	0.0303719	0.0648696	0.472816	0.0929268	0.0526863	0.818669
CREB3L1	NM_052854	0.0239968	0.0648428	0.472816	0.141962	0.0782146	0.859994
FANCB	NM_152633	0.125311	0.0646843	0.472816	0.0588924	0.28449	-2.27223
FBLIM1	NM_001024215	0.0364224	0.0651465	0.474108	0.524819	0.280076	0.906001
CGGBP1	NM_001008390	0.0155607	0.0654152	0.474496	0.87967	0.510912	0.783889
IGFBP3	NM_001013398	0.0607571	0.0657056	0.474496	0.0262775	0.0800495	-1.60706
PLOD3	NM_001084	0.0195205	0.0653091	0.474496	0.0295838	0.0189159	0.645206
RFC1	NM_002913	0.0267939	0.0656259	0.474496	0.0678488	0.126477	-0.898483
RBBP5	NM_005057	0.0364944	0.0656393	0.474496	0.179438	0.0889724	1.01205
SLC2A3	NM_006931	0.0346299	0.0655332	0.474496	0.179642	0.109585	0.713075
TSPAN13	NM_014399	0.0531682	0.0654719	0.474496	0.346855	0.137877	1.33094
TM7SF3	NM_016551	0.0260573	0.0657482	0.474496	0.275056	0.426223	-0.631885
DRAM2	NM_178454	0.0301537	0.0654685	0.474496	0.168223	0.0951751	0.821724
MON1B	NM_014940	0.0496797	0.0659565	0.475558	0.170968	0.0684171	1.32129
RASA1	NM_002890	0.0383497	0.0661339	0.476018	0.0460115	0.0142086	1.69523
MPPE1	NM_023075	0.0503969	0.0661425	0.476018	0.143011	0.0549071	1.38106
NFATC2IP	NM_032815	0.0302163	0.0663471	0.47705	0.072706	0.0296798	1.2926
WASHC2A	NM_001005751	0.0939929	0.0667363	0.478532	0.496911	0.163295	1.60551
COQ10B	NM_025147	0.0198005	0.0667376	0.478532	0.0992139	0.0418845	1.24413
AAED1	NM_153698	0.113868	0.0666931	0.478532	0.13767	0.356026	-1.37077
UPF2	NM_015542	0.0312734	0.0668731	0.479062	0.0477404	0.0153006	1.64162
ICAM1	NM_000201	0.0619713	0.0670426	0.479397	0.0034685	0.00805319	-1.21525
PDCD4	NM_014456	0.0373517	0.0670429	0.479397	0.0554986	0.0228277	1.28167
RBMS1	NM_016836	0.014873	0.0672563	0.480481	0.363889	0.195356	0.897393
INPPL1	NM_001567	0.0364222	0.0674724	0.481583	0.171812	0.0889275	0.950132
C12orf4	NM_020374	0.0619158	0.0675972	0.482033	0.0387117	0.0117393	1.72143
GMNN	NM_015895	0.0142347	0.0679961	0.484095	0.221431	0.306954	-0.471168
BACH1	NM_206866	0.0575838	0.0680108	0.484095	0.252941	0.138913	0.864618
PDIA3	NM_005313	0.025635	0.0681598	0.48427	0.00797892	0.0137644	-0.786676
KCTD12	NM_138444	0.380152	0.0681008	0.48427	0.921292	0.129053	2.83569
EIF4E2	NM_004846	0.0216086	0.0684532	0.484586	0.0847061	0.174368	-1.0416
MMP14	NM_004995	0.0126266	0.0684213	0.484586	0.046844	0.0268332	0.803847
DNAJC5	NM_025219	0.0177911	0.0682825	0.484586	0.174064	0.0973696	0.838074
ZNF579	NM_152600	0.150126	0.0684441	0.484586	0.00789151	0.0893024	-3.50032
PSMC3	NM_002804	0.0169664	0.0685792	0.485037	0.0460483	0.030481	0.595237
AK1	NM_000476	0.0184099	0.0692802	0.485442	0.132523	0.0676028	0.971086
ATF4	NM_001675	0.0372374	0.0692398	0.485442	7.19979	12.9547	-0.847446
ACO1	NM_002197	0.0248789	0.0693265	0.485442	0.0225238	0.00798386	1.49629
IRF2	NM_002199	0.0339136	0.0690547	0.485442	0.144815	0.0589047	1.29775
BCR	NM_004327	0.0856469	0.0690535	0.485442	0.258682	0.108448	1.25418
NDUFA1	NM_004541	0.0220734	0.0693978	0.485442	0.14954	0.0986116	0.600704
LRP8	NM_004631	0.0450808	0.0694352	0.485442	0.0424982	0.0860908	-1.01846
ARPC5	NM_005717	0.0139227	0.0692642	0.485442	0.289784	0.176602	0.714479
SNRNP27	NM_006857	0.0996201	0.0690257	0.485442	0.0238257	0.0687338	-1.5285
CNDP2	NM_018235	0.0181617	0.0694255	0.485442	0.0880663	0.0612638	0.523554
SDHAF3	NM_020186	0.039789	0.0694468	0.485442	0.117102	0.0281871	2.05466
DMTF1	NM_021145	0.0302605	0.0688615	0.485442	0.473775	0.237066	0.998915
MRPL45	NM_032351	0.0700285	0.0690578	0.485442	0.0345131	0.0810741	-1.2321
ZNF740	NM_001004304	0.0311086	0.0700312	0.486442	1.28217	0.63521	1.01328
SLC25A5	NM_001152	0.0184793	0.0701055	0.486442	0.0199168	0.0292905	-0.556445
MEA1	NM_001318942	0.0267908	0.0698128	0.486442	0.0355358	0.0702839	-0.983921
ADAL	NM_001324366	0.0721179	0.069957	0.486442	0.57387	0.188925	1.60291
PAWR	NM_002583	0.029299	0.070375	0.486442	0.183539	0.292309	-0.671407
PFKP	NM_002627	0.0153736	0.0704772	0.486442	0.0058677	0.012793	-1.12449
STBD1	NM_003943	0.0805839	0.0705894	0.486442	0.0682509	0.20146	-1.56157
FLVCR1	NM_014053	0.0214323	0.0703757	0.486442	0.123118	0.0538889	1.19198
EIF2B2	NM_014239	0.0160681	0.0701143	0.486442	0.0712337	0.0387528	0.878261
UBAP2L	NM_014847	0.0134943	0.0705394	0.486442	0.0258658	0.0173019	0.580117
ANAPC13	NM_015391	0.0168549	0.0704849	0.486442	0.247458	0.150211	0.720195
PECR	NM_018441	0.0695824	0.0705178	0.486442	0.0839881	0.410239	-2.28821
SLC8B1	NM_024959	0.0709994	0.0700375	0.486442	0.145188	0.0521194	1.47803
NRBF2	NM_030759	0.0314957	0.0697576	0.486442	0.879804	0.317438	1.47071
SSH2	NM_033389	0.0377736	0.0705303	0.486442	0.0972339	0.282194	-1.53716
TMEM167A	NM_174909	0.0317325	0.0699965	0.486442	0.639433	1.28495	-1.00685
DRG2	NM_001388	0.0179589	0.0707153	0.486479	0.060395	0.0370075	0.706611
TMEM250	NM_152833	0.0476477	0.0707197	0.486479	1.2031	2.43552	-1.01747
RFX1	NM_002918	0.0635915	0.0708753	0.487119	0.058153	0.172068	-1.56506
NECAP2	NM_018090	0.0911184	0.0711822	0.487936	0.11232	0.0539703	1.05737
CDK5RAP2	NM_018249	0.0128079	0.0710937	0.487936	0.0677417	0.0380745	0.83122
USP32	NM_032582	0.0484757	0.0711207	0.487936	0.170007	0.0480014	1.82445
CTXN1	NM_206833	0.0210838	0.0713254	0.488488	0.625073	1.30636	-1.06345
RPS6KB1	NM_003161	0.065832	0.0714977	0.489238	0.12252	0.307144	-1.3259
SNU13	NM_001003796	0.0269064	0.0720554	0.489547	0.0856788	0.0524779	0.707227
CSTF1	NM_001033521	0.0220847	0.0721087	0.489547	0.044049	0.0218297	1.01282
PLA2G4C	NM_001159322	0.052459	0.0719851	0.489547	0.0790073	0.208235	-1.39815
SRM	NM_003132	0.107506	0.0716324	0.489547	0.0399492	0.103782	-1.37732
CHST2	NM_004267	0.0437966	0.0720009	0.489547	2.07762	4.97082	-1.25855
IFI35	NM_005533	0.0277885	0.0719687	0.489547	0.223864	0.120723	0.890918
GLG1	NM_012201	0.0318756	0.0717958	0.489547	0.00887565	0.00491848	0.851641
OLFML2B	NM_015441	0.0580331	0.0719708	0.489547	0.12779	0.501753	-1.9732
YIPF1	NM_018982	0.0213924	0.0719799	0.489547	0.0971079	0.0532798	0.866001
TAF7	NM_005642	0.00685571	0.0722883	0.490339	0.300642	0.228639	0.394974
U2AF1L4	NM_144987	0.0486401	0.0724016	0.49068	0.130445	0.0237545	2.45717
ZNF518A	NM_014803	0.0333379	0.0724685	0.490706	0.162604	0.0510765	1.67063
SLC46A3	NM_181785	0.0307754	0.072562	0.490913	0.285302	0.128287	1.15311
ITGB3BP	NM_014288	0.0293231	0.0727577	0.491382	0.240879	0.131989	0.867889
METTL22	NM_024109	0.161636	0.0727508	0.491382	0.135229	0.745853	-2.46349
NIPSNAP3B	NM_018376	0.126432	0.072928	0.491698	0.280651	0.0336941	3.05821
PDP1	NM_018444	0.0111552	0.0729306	0.491698	0.0734136	0.118645	-0.692536
NR1D2	NM_001145425	0.0456209	0.0731816	0.492118	0.0439923	0.117507	-1.41742
BCAR3	NM_001261408	0.0427783	0.0731825	0.492118	0.021977	0.00974841	1.17276
POLR3B	NM_018082	0.0388653	0.0730578	0.492118	0.0596828	0.0150979	1.98297
SLC13A3	NM_001011554	0.0835311	0.0734177	0.492363	0.0429531	0.0056871	2.917
COX8A	NM_004074	0.0282795	0.0733226	0.492363	0.190196	0.293006	-0.623443
ZC4H2	NM_018684	0.0372645	0.0734719	0.492363	0.0872018	0.0196567	2.14933
ARMCX6	NM_019007	0.0126385	0.0734091	0.492363	1.74689	2.72368	-0.640772
ASXL1	NM_015338	0.0132282	0.0735565	0.492506	0.11311	0.0748699	0.595264
RAB3IP	NM_022456	0.031723	0.0737208	0.493182	0.762948	1.29506	-0.763365
AMDHD2	NM_015944	0.0386653	0.0738921	0.493212	0.0462511	0.129338	-1.48359
MRPL38	NM_032478	0.0201149	0.0738882	0.493212	0.0338257	0.0135748	1.31719
ADCK2	NM_052853	0.0601783	0.0739153	0.493212	0.296042	0.0997514	1.56939
NGRN	NM_001033088	0.0776459	0.0740425	0.493638	0.354557	0.172165	1.04222
LRRC8C	NM_032270	0.120093	0.074107	0.493645	0.0290691	0.0760451	-1.38737
SEC61B	NM_006808	0.0459653	0.0741903	0.493778	0.228377	0.101207	1.17411
PLAA	NM_001031689	0.0280518	0.0747955	0.49666	0.055889	0.089188	-0.674286
CSE1L	NM_001316	0.0133533	0.0749422	0.49666	0.022682	0.0313399	-0.466457
KATNA1	NM_007044	0.043916	0.0747422	0.49666	0.107266	0.0522336	1.03814
MRPS2	NM_016034	0.0336685	0.074891	0.49666	0.0361354	0.0641877	-0.828884
ZNHIT6	NM_017953	0.0202078	0.0748646	0.49666	0.123736	0.0801126	0.62716
KPNA5	NM_002269	0.0407183	0.075134	0.496741	0.102015	0.0540101	0.91748
NAB2	NM_005967	0.0569743	0.075061	0.496741	0.147937	0.0496678	1.5746
PRELID3B	NM_016045	0.0808839	0.0751458	0.496741	0.194234	0.401544	-1.04776
VMP1	NM_030938	0.0507759	0.0755169	0.498347	0.0409228	0.0227545	0.846749
BSCL2	NM_032667	0.112781	0.0754957	0.498347	0.146106	0.0250649	2.54327
CSF1	NM_000757	0.0180402	0.075609	0.498533	0.157991	0.272003	-0.783776
SHISA5	NM_016479	0.0387803	0.0758061	0.499409	0.011421	0.0256418	-1.16681
C21orf58	NM_058180	0.0628467	0.0759845	0.500162	10.4388	3.63157	1.52329
TRERF1	NM_033502	0.117738	0.0760943	0.500462	0.291167	0.085761	1.76345
KLHL5	NM_001007075	0.0350237	0.0764905	0.500962	0.362867	0.176588	1.03905
HAGH	NM_005326	0.0209944	0.0764163	0.500962	0.183605	0.100553	0.86865
POLR2I	NM_006233	0.0133324	0.0763533	0.500962	0.115684	0.173911	-0.588164
RBM26	NM_022118	0.0179771	0.0764921	0.500962	0.217098	0.366923	-0.757133
EIF1AD	NM_032325	0.0181733	0.076399	0.500962	0.839815	0.566842	0.567123
EFNB3	NM_001406	0.126297	0.0765795	0.501113	0.201405	0.660036	-1.71244
C21orf2	NM_004928	0.0647392	0.0769554	0.50315	0.224417	0.550958	-1.29576
DNASE2	NM_001375	0.0225048	0.0772676	0.504768	0.0208192	0.0360831	-0.79341
DHX15	NM_001358	0.00843648	0.0773344	0.504781	0.0818209	0.0623483	0.392119
ADPRHL2	NM_017825	0.0488002	0.0775173	0.50555	0.038754	0.0788696	-1.02512
OTX1	NM_001199770	0.335671	0.0777353	0.505702	0.355342	2.1845	-2.62002
SLC31A1	NM_001859	0.0137114	0.0776409	0.505702	0.170488	0.113117	0.591857
CTDSPL2	NM_016396	0.0171424	0.077721	0.505702	0.615493	0.395073	0.639622
RBBP4	NM_005610	0.0499001	0.0780449	0.506182	0.0283107	0.00620891	2.18894
ZNF507	NM_014910	0.0319821	0.0780223	0.506182	0.0893355	0.0413307	1.11202
RPF2	NM_032194	0.0243868	0.0780422	0.506182	0.104771	0.170204	-0.700024
MICALL1	NM_033386	0.0485253	0.0780692	0.506182	0.118098	0.275319	-1.22112
DDA1	NM_024050	0.0344204	0.0782445	0.506897	0.361241	0.679181	-0.910836
RANBP2	NM_006267	0.0408382	0.0785058	0.507493	0.0272466	0.0499772	-0.875196
SRCAP	NM_006662	0.0216086	0.0784746	0.507493	0.360884	0.231275	0.641929
TRUB2	NM_015679	0.0218554	0.078532	0.507493	0.0312359	0.0573039	-0.87543
S100PBP	NM_022753	0.0557545	0.0786758	0.50758	0.115992	0.0386152	1.58679
IFI6	NM_022873	0.0171639	0.0786239	0.50758	0.0719248	0.113169	-0.653918
CEP170B	NM_001112726	0.129607	0.0787764	0.507649	0.156679	0.0429469	1.86718
HERC1	NM_003922	0.073504	0.0790154	0.507649	0.0196147	0.00596103	1.7183
COMMD8	NM_017845	0.0171586	0.0790272	0.507649	0.121187	0.068988	0.812821
PEAK1	NM_024776	0.0588168	0.0788485	0.507649	0.1096	0.0344231	1.6708
RBM48	NM_032120	0.0668278	0.0790777	0.507649	0.141266	0.0423007	1.73966
MALSU1	NM_138446	0.0440497	0.0789477	0.507649	0.0567938	0.0196754	1.52934
HNRNPF	NM_001098204	0.00995391	0.0795083	0.50814	0.122858	0.0933687	0.395976
RFXANK	NM_003721	0.0381478	0.0792978	0.50814	0.352855	0.212988	0.728304
PDIA4	NM_004911	0.0251162	0.0795536	0.50814	0.0200193	0.0299756	-0.582396
BRCA1	NM_007294	0.0380082	0.0792557	0.50814	0.0797164	0.0342564	1.2185
AAK1	NM_014911	0.0432951	0.0795115	0.50814	0.162372	0.0662976	1.29228
NAA20	NM_016100	0.0309049	0.079468	0.50814	0.0562264	0.0902481	-0.68265
CERK	NM_022766	0.0503027	0.0796109	0.50814	0.118426	0.293796	-1.31083
MRC2	NM_006039	0.0214987	0.0798223	0.508239	0.0394639	0.0182778	1.11044
SRRT	NM_015908	0.0162937	0.0797477	0.508239	0.0514271	0.0757455	-0.558631
PLEKHA2	NM_021623	0.0570459	0.0797883	0.508239	0.51542	0.208149	1.30814
CTSO	NM_001334	0.0746508	0.0799575	0.508684	0.0297724	0.123586	-2.05347
ABI2	NM_005759	0.0201351	0.0801113	0.508777	0.33085	0.642458	-0.957425
POMP	NM_015932	0.0107137	0.0801682	0.508777	0.0674019	0.0983432	-0.545036
FYTTD1	NM_032288	0.0204586	0.0800716	0.508777	0.109964	0.174443	-0.665731
CSNK2A2	NM_001896	0.0209062	0.08034	0.509452	0.0416705	0.0918555	-1.14034
LAMB3	NM_000228	0.0173025	0.0804231	0.509565	0.0158325	0.00973175	0.702114
TNKS2	NM_025235	0.042383	0.0805401	0.509891	0.138909	0.240986	-0.79481
S100A2	NM_005978	0.039969	0.0806224	0.509998	0.629645	1.44432	-1.19778
OGFR	NM_007346	0.0389725	0.0806932	0.510031	0.0570461	0.0190184	1.58473
RPL9	NM_000661	0.0191429	0.080867	0.510301	0.636822	1.15452	-0.858329
CKB	NM_001823	0.071166	0.0808305	0.510301	0.00791688	0.00426104	0.893728
TMX1	NM_030755	0.0443654	0.0809421	0.510361	0.0498898	0.0911783	-0.869945
ME3	NM_001014811	0.0201383	0.0811275	0.510938	0.121723	0.0670916	0.859398
RHOQ	NM_012249	0.203518	0.0812305	0.510938	2.26053	10.5756	-2.22601
TCEAL3	NM_032926	0.047037	0.0811649	0.510938	1.86908	5.90547	-1.65973
ATG4C	NM_032852	0.0287792	0.0812963	0.51094	0.305373	0.131039	1.22058
EIF2S2	NM_003908	0.0236647	0.0814055	0.511213	0.168441	0.0997757	0.755482
FKRP	NM_024301	0.028268	0.0814775	0.511253	0.0514742	0.12891	-1.32444
CACNB3	NM_000725	0.110483	0.0816423	0.511875	0.45922	1.88278	-2.03561
SMIM20	NM_001145432	0.0397446	0.0817499	0.512137	0.211158	0.414454	-0.972888
TMEM177	NM_030577	0.106205	0.0823562	0.515521	0.0872944	0.0244206	1.83779
DCTD	NM_001012732	0.109411	0.0825696	0.515612	0.0425274	0.099103	-1.22053
MZT2A	NM_001085365	0.231496	0.0825698	0.515612	0.127604	0.465761	-1.86792
RAP1GDS1	NM_001100426	0.031792	0.0826357	0.515612	0.0246319	0.0597828	-1.27921
CREM	NM_001881	0.0485995	0.0825932	0.515612	1.33321	0.478327	1.47884
ADK	NM_006721	0.0396489	0.0827301	0.515788	0.0124661	0.0043431	1.52121
BMPR1A	NM_004329	0.0410859	0.0828083	0.515862	2.08708	0.934094	1.15984
NMNAT1	NM_001297778	0.0225957	0.0829142	0.516109	0.10765	0.0597361	0.849676
RPS3	NM_001005	0.0106577	0.0833076	0.516111	0.0802794	0.0613949	0.386912
PRKCD	NM_001316327	0.0809292	0.0833163	0.516111	0.0274709	0.10447	-1.92712
CCT6A	NM_001762	0.0102311	0.0831055	0.516111	0.104392	0.0746822	0.483169
TFG	NM_006070	0.00796996	0.0831894	0.516111	0.156335	0.210273	-0.42762
PLCE1	NM_016341	0.0421366	0.0830202	0.516111	0.356496	0.952505	-1.41784
ELAC1	NM_018696	0.0600106	0.083378	0.516111	0.134013	0.437776	-1.70782
B3GALT6	NM_080605	0.0479291	0.0834447	0.516111	0.0375597	0.0754088	-1.00555
TTL	NM_153712	0.0347067	0.0834147	0.516111	0.103462	0.17979	-0.797204
AGPAT4	NM_020133	0.0410057	0.0835383	0.51628	0.098464	0.0409653	1.26519
CBR1	NM_001286789	0.0294283	0.0839708	0.516404	0.119568	0.0527674	1.18012
FLOT2	NM_004475	0.0173087	0.0839061	0.516404	0.0729397	0.129334	-0.82633
SLMAP	NM_007159	0.0575252	0.0838714	0.516404	0.479349	0.219067	1.12971
APPL1	NM_012096	0.024365	0.0840226	0.516404	0.0450178	0.0790752	-0.812728
CLN6	NM_017882	0.0277743	0.0838421	0.516404	0.135574	0.0866714	0.645449
COPRS	NM_018405	0.0512354	0.0839025	0.516404	0.0216005	0.0667901	-1.62857
KLHL9	NM_018847	0.0313664	0.0838793	0.516404	0.21699	0.128547	0.755332
CEP192	NM_032142	0.0303283	0.0842273	0.517254	0.0282916	0.00830536	1.76826
KCNG3	NM_172344	0.0846509	0.084393	0.517863	0.114223	0.273391	-1.25912
GATS	NM_178831	0.0739349	0.0847363	0.51956	1.58479	0.430715	1.87949
UROD	NM_000374	0.0227342	0.0850811	0.520854	0.0673655	0.0448569	0.586681
SLC38A10	NM_138570	0.0196033	0.085068	0.520854	0.0930189	0.0606763	0.616392
PRCC	NM_005973	0.0111511	0.085244	0.521441	0.68027	0.468456	0.538193
ZNF230	NM_006300	0.0761246	0.0853551	0.521711	0.252445	0.0590488	2.09599
DTNB	NM_033147	0.112752	0.0858438	0.524287	0.178504	0.0314432	2.50514
PPP4C	NM_002720	0.0260298	0.0860646	0.524749	0.131471	0.0803356	0.710638
FRG1	NM_004477	0.0478871	0.0861217	0.524749	0.299299	0.11297	1.40564
ABTB1	NM_172027	0.0331727	0.0859915	0.524749	0.0318758	0.0764196	-1.26148
ZNF551	NM_138347	0.0466561	0.086234	0.525023	0.214853	0.0738767	1.54016
LDHB	NM_002300	0.0124697	0.0863836	0.525523	0.0551899	0.0411679	0.422885
ZNF581	NM_016535	0.0485573	0.0866379	0.526658	0.219736	0.0780791	1.49276
LDLR	NM_000527	0.0343656	0.0869031	0.527327	0.0082747	0.00552361	0.583095
PEA15	NM_003768	0.0118506	0.0868791	0.527327	0.558026	0.40632	0.457715
TMEM14B	NM_030969	0.0203722	0.0869511	0.527327	0.298614	0.42675	-0.51511
STC2	NM_003714	0.0158752	0.0870517	0.527353	0.0768102	0.0508222	0.595838
KIAA1468	NM_020854	0.025533	0.0870908	0.527353	0.254999	0.121285	1.0721
PHF6	NM_032458	0.0181723	0.0872782	0.528077	0.176782	0.110533	0.677502
RIT1	NM_006912	0.0194837	0.0874736	0.528848	0.566795	0.332415	0.769844
BICD2	NM_015250	0.0685412	0.0875891	0.529136	0.0318755	0.0755298	-1.2446
ARPC2	NM_005731	0.0310291	0.088023	0.530933	0.0732541	0.123076	-0.748572
C5orf24	NM_152409	0.0490413	0.0880164	0.530933	0.0425574	0.115189	-1.43652
RFC3	NM_002915	0.0233214	0.0882712	0.532019	0.0390722	0.0839917	-1.10411
FBXO5	NM_001142522	0.0383042	0.088351	0.532087	0.291534	0.156494	0.897556
EED	NM_003797	0.0151429	0.0886457	0.53345	0.239217	0.151909	0.655114
UFD1	NM_001035247	0.0118665	0.0891945	0.533929	0.0660932	0.0988604	-0.580891
KDELR2	NM_001100603	0.0287875	0.090097	0.533929	0.0522069	0.0845039	-0.694778
DHCR7	NM_001360	0.0130719	0.088999	0.533929	0.116412	0.0857612	0.440848
ARF6	NM_001663	0.0100503	0.0894419	0.533929	0.747082	0.526719	0.504232
RBL1	NM_002895	0.0271144	0.0892601	0.533929	0.0215912	0.0490418	-1.18357
SORD	NM_003104	0.0321278	0.0889011	0.533929	0.170366	0.0641784	1.40848
IER2	NM_004907	0.0160057	0.0900971	0.533929	0.243165	0.167724	0.535851
TMEM5	NM_014254	0.0392282	0.0891292	0.533929	0.28515	0.554462	-0.959367
CTIF	NM_014772	0.0428851	0.0901438	0.533929	0.298964	0.152024	0.975671
ACIN1	NM_014977	0.0395821	0.089724	0.533929	0.00860992	0.00177679	2.27673
WDTC1	NM_015023	0.0810935	0.0895675	0.533929	0.635215	0.277224	1.19619
NUP98	NM_016320	0.0338213	0.0893402	0.533929	0.0140429	0.0051636	1.44339
PEX26	NM_017929	0.019899	0.090102	0.533929	0.296866	0.465438	-0.648778
PIMREG	NM_019013	0.0268371	0.0901653	0.533929	0.183293	0.0678995	1.43268
B3GNT5	NM_032047	0.0639925	0.0898514	0.533929	0.274607	0.663867	-1.27353
PCBD2	NM_032151	0.07493	0.0897636	0.533929	0.106565	0.30105	-1.49827
ZNF670	NM_033213	0.0615993	0.0901501	0.533929	0.229679	0.687322	-1.58137
ARHGAP18	NM_033515	0.0628948	0.0892314	0.533929	0.0368215	0.0759883	-1.04523
ZNF792	NM_175872	1.1982	0.0894424	0.533929	0.0227718	0.372712	-4.03274
LIN54	NM_194282	0.0584816	0.0898766	0.533929	0.286307	0.0910179	1.65334
LRR1	NM_203467	0.041197	0.0888363	0.533929	0.326525	0.130575	1.32231
POLR3A	NM_007055	0.0336764	0.0902801	0.534203	0.0185107	0.00695674	1.41187
NT5C3B	NM_052935	0.0262682	0.0905048	0.535126	0.289755	0.106891	1.43869
NOCT	NM_012118	0.0447562	0.0907246	0.536019	0.0690428	0.127288	-0.882539
SOD1	NM_000454	0.00632493	0.0910346	0.536944	0.31233	0.399043	-0.353475
VPS39	NM_015289	0.0187809	0.0910313	0.536944	0.242733	0.128875	0.9134
CDADC1	NM_030911	0.0811601	0.0910882	0.536944	0.429187	2.40673	-2.48739
GAS6	NM_000820	0.0466044	0.0913673	0.536972	0.110624	0.18826	-0.76707
SERPINB8	NM_001031848	0.0678812	0.0922171	0.536972	0.0849152	0.189638	-1.15915
C18orf32	NM_001035005	0.080009	0.0922651	0.536972	0.143036	0.344572	-1.26843
SMIM15	NM_001048249	0.0158546	0.0914535	0.536972	1.36201	2.3679	-0.797868
ATP6V1G1	NM_004888	0.0246109	0.0920756	0.536972	0.140465	0.211997	-0.593834
PFN1	NM_005022	0.0146957	0.0916625	0.536972	0.769347	0.569605	0.433674
DDOST	NM_005216	0.325208	0.092092	0.536972	0.00153124	0.00704317	-2.20153
LPP	NM_005578	0.0214445	0.0921036	0.536972	0.0267233	0.0571422	-1.09646
MPHOSPH10	NM_005791	0.0271731	0.0918004	0.536972	0.0675352	0.13433	-0.992067
PKN2	NM_006256	0.0522796	0.0921848	0.536972	0.0549132	0.102173	-0.895782
HEMK1	NM_016173	0.1261	0.0913387	0.536972	0.193581	0.0550259	1.81475
UBR4	NM_020765	0.0205453	0.0917304	0.536972	0.0111525	0.00568341	0.972539
C12orf43	NM_022895	0.0500624	0.091311	0.536972	0.107874	0.219292	-1.0235
CRELD2	NM_024324	0.0986517	0.0922128	0.536972	0.0345562	0.0114803	1.58979
ATAD5	NM_024857	0.0183258	0.0918413	0.536972	0.196458	0.0822187	1.25668
TCF7L2	NM_030756	0.0348657	0.0914056	0.536972	0.354157	0.211067	0.746685
SLFN5	NM_144975	0.0365142	0.091824	0.536972	0.06525	0.0426677	0.612833
MRPS23	NM_016070	0.0348581	0.0926014	0.538103	0.0230931	0.0421098	-0.866694
VCPIP1	NM_025054	0.010304	0.0926112	0.538103	0.154507	0.106799	0.532784
CTHRC1	NM_138455	0.0711262	0.0926668	0.538103	0.0510545	0.115879	-1.1825
ETAA1	NM_019002	0.0692096	0.0928286	0.538641	0.235884	0.165761	0.508973
TAGLN	NM_001001522	0.121922	0.0931204	0.538728	0.0983574	0.0927714	0.0843527
MPV17	NM_002437	0.0149825	0.09302	0.538728	0.101463	0.0520591	0.962733
MRM1	NM_024864	0.122909	0.0929183	0.538728	0.418545	0.0719557	2.5402
FMNL3	NM_175736	0.0124518	0.0930604	0.538728	0.177877	0.258566	-0.539654
FAM69A	NM_001006605	0.0183693	0.0934967	0.539702	0.0653636	0.128721	-0.977689
GATB	NM_004564	0.053596	0.0933778	0.539702	0.0115255	0.0258633	-1.16608
SPAST	NM_199436	0.0310051	0.0934958	0.539702	0.136921	0.0620132	1.14269
PRKAR1A	NM_001276289	0.00881661	0.0936166	0.539994	0.0750544	0.0553049	0.440529
ERV3-1	NM_001007253	0.107996	0.0937428	0.540151	0.442475	0.0789213	2.48711
CXorf57	NM_018015	0.0695546	0.0938519	0.540151	0.0328937	0.134648	-2.03331
SLC35G1	NM_153226	0.0579062	0.0938246	0.540151	0.0339511	0.0667781	-0.975918
SDCCAG8	NM_006642	0.0468438	0.0940742	0.540631	0.053065	0.171359	-1.69119
SETD7	NM_030648	0.0623845	0.0940491	0.540631	0.20008	0.110766	0.853062
LTA4H	NM_000895	0.0192186	0.0941469	0.54065	0.0363888	0.0240881	0.595173
RPL27A	NM_000990	0.0924006	0.0942552	0.540769	0.0245865	0.00726894	1.75805
PHYH	NM_001037537	0.0489744	0.0946111	0.540769	0.226081	0.0762436	1.56815
TBP	NM_003194	0.0185354	0.0944964	0.540769	0.392792	0.242138	0.697933
RECQL4	NM_004260	0.1241	0.0944038	0.540769	0.0204269	0.115119	-2.49458
MESDC2	NM_015154	0.0291684	0.0944988	0.540769	0.0167647	0.00356299	2.23427
FBXO42	NM_018994	0.0723519	0.0946536	0.540769	0.247682	0.0809557	1.61328
EFCAB7	NM_032437	0.0884927	0.094522	0.540769	0.18377	0.0564368	1.7032
MAZ	NM_002383	0.0799325	0.0950077	0.541236	0.0287581	0.0608001	-1.08011
NME3	NM_002513	0.0595015	0.0951279	0.541236	0.0114053	0.0405028	-1.82831
TMEM50B	NM_006134	0.047452	0.0953376	0.541236	0.155103	0.0525858	1.56048
VPS45	NM_007259	0.0861788	0.0950318	0.541236	0.0411443	0.00775087	2.40826
LY6K	NM_017527	0.0946105	0.0952438	0.541236	0.282665	0.10081	1.48745
BAIAP2L1	NM_018842	0.0140495	0.0953609	0.541236	0.1241	0.18349	-0.564197
RAB22A	NM_020673	0.0975303	0.0951655	0.541236	0.265647	0.0777866	1.77192
CCNB1IP1	NM_021178	0.378069	0.0952967	0.541236	2.7347	0.560918	2.28552
PINK1	NM_032409	0.07709	0.0953285	0.541236	0.0107801	0.0240969	-1.16048
LHFP	NM_005780	0.0728044	0.0954585	0.541395	1.00557	0.496015	1.01956
SAC3D1	NM_013299	0.0432429	0.0956886	0.542305	0.153925	0.0702332	1.13201
ELMSAN1	NM_194278	0.0375378	0.0957737	0.542392	0.190616	0.107888	0.821134
C17orf53	NM_024032	0.0681063	0.0960956	0.543563	0.178527	0.0377222	2.24266
TMEM87B	NM_032824	0.0351851	0.09612	0.543563	0.0621338	0.0364989	0.767527
EPG5	NM_020964	0.0295354	0.0963079	0.544171	0.00506943	0.00124803	2.02217
SLC8A1	NM_021097	0.0473757	0.0963672	0.544171	0.00751106	0.0210397	-1.48602
CHRAC1	NM_017444	0.023915	0.0965752	0.54495	0.494957	0.762485	-0.623405
ENTPD4	NM_004901	0.0386771	0.0968679	0.546206	0.0362136	0.0765942	-1.0807
DUSP14	NM_007026	0.0176639	0.0970917	0.546322	0.297873	0.190575	0.64434
MKS1	NM_017777	0.040078	0.0970878	0.546322	0.0192263	0.0572753	-1.57483
KMT2C	NM_170606	0.0382577	0.0970989	0.546322	0.0485577	0.0872293	-0.845113
RAB5C	NM_004583	0.0208905	0.0972851	0.546974	0.103746	0.15311	-0.56151
NOS1AP	NM_014697	0.0499607	0.0975231	0.547522	0.207036	0.442348	-1.0953
C5orf15	NM_020199	0.031402	0.0974899	0.547522	0.0208398	0.00772907	1.43097
CD81	NM_004356	0.0330649	0.0975976	0.547545	0.00995233	0.0160342	-0.688049
PGAP1	NM_024989	0.0713097	0.097833	0.548076	0.0169559	0.0452494	-1.41611
ANP32E	NM_030920	0.0224047	0.0978004	0.548076	0.112613	0.0762883	0.561837
ACOT13	NM_018473	0.0140882	0.0979199	0.548168	0.364049	0.243614	0.579533
INSR	NM_000208	0.0187582	0.0980524	0.548516	0.113053	0.0454101	1.31591
ZNF787	NM_001002836	0.0153586	0.0988513	0.549442	0.334813	0.210857	0.66709
GTF3C2	NM_001035521	0.0175035	0.0986194	0.549442	0.100574	0.152761	-0.603015
ATP6V1C1	NM_001695	0.0118624	0.0986408	0.549442	0.22482	0.160938	0.482268
SGTA	NM_003021	0.0437657	0.098853	0.549442	0.0761657	0.0443753	0.779384
TULP3	NM_003324	0.0280276	0.0987439	0.549442	0.0769641	0.0359176	1.09949
YBX2	NM_015982	0.0437148	0.0987578	0.549442	0.135786	0.409709	-1.59326
DBR1	NM_016216	0.0193308	0.098476	0.549442	0.0806756	0.131125	-0.700735
KMT5C	NM_032701	0.0988141	0.0987512	0.549442	0.153572	0.559673	-1.86567
NFAT5	NM_138714	0.0136428	0.0983532	0.549442	0.277004	0.393151	-0.505174
WWTR1	NM_015472	0.0303625	0.0990024	0.54988	0.405938	0.250548	0.696174
ZNF764	NM_033410	0.178642	0.0990865	0.549955	0.35233	0.0937106	1.91064
TOP3B	NM_003935	0.0817469	0.0991868	0.550053	0.215996	0.103938	1.05528
TMUB1	NM_031434	0.0248111	0.0992455	0.550053	0.434962	0.220992	0.976897
TRAK2	NM_015049	0.0226813	0.0993741	0.550374	1.61905	3.25445	-1.00727
VMA21	NM_001017980	0.0164241	0.0995159	0.550768	0.153817	0.224952	-0.548406
RPLP2	NM_001004	0.0449761	0.100156	0.551175	0.0356636	0.0583092	-0.709272
UAP1	NM_003115	0.0182589	0.0999451	0.551175	0.0683692	0.0449104	0.606297
ILK	NM_004517	0.0229772	0.0998073	0.551175	0.0546107	0.0234972	1.21669
TTLL1	NM_012263	0.0774601	0.100155	0.551175	0.51743	2.37678	-2.19957
BAHD1	NM_014952	0.022591	0.0998635	0.551175	0.0702484	0.0286743	1.2927
HOOK1	NM_015888	0.0414807	0.10011	0.551175	0.091916	0.190592	-1.0521
C19orf24	NM_017914	0.0580939	0.100066	0.551175	0.0287134	0.0601937	-1.06789
FAAP20	NM_182533	0.096067	0.09991	0.551175	0.0317534	0.00998094	1.66967
TMED3	NM_007364	0.0178579	0.100338	0.551785	0.0286419	0.0150161	0.931617
HOXB3	NM_002146	0.0533941	0.100437	0.551942	0.724213	0.356757	1.02147
DGCR14	NM_022719	0.0893176	0.10057	0.552285	0.0497266	0.0159939	1.6365
CDKN2AIPNL	NM_080656	0.0808187	0.100767	0.552978	0.0817902	0.0269092	1.60383
SNX19	NM_014758	0.041684	0.101072	0.553478	0.205777	0.116796	0.817089
TMEM69	NM_016486	0.0532921	0.101016	0.553478	0.238899	0.104367	1.19473
MCM9	NM_153255	0.0665794	0.100981	0.553478	0.187127	0.0742963	1.33265
PDE7A	NM_001242318	0.0485894	0.101367	0.553998	0.199947	0.0867697	1.20435
PCOLCE2	NM_013363	0.016046	0.10138	0.553998	0.0533944	0.0980042	-0.876156
GSDMD	NM_024736	0.167161	0.101284	0.553998	0.055709	0.174361	-1.64609
LMBRD2	NM_001007527	0.0426244	0.102111	0.554131	0.20004	0.411602	-1.04096
TMPPE	NM_001039770	0.0382388	0.102213	0.554131	0.0462538	0.0209583	1.14205
POLR2K	NM_005034	0.0404943	0.102258	0.554131	0.968403	0.565989	0.774834
HAX1	NM_006118	0.0170167	0.101543	0.554131	0.266109	0.176258	0.594326
ITPK1	NM_014216	0.0455372	0.101694	0.554131	0.150417	0.313317	-1.05866
TRAPPC3	NM_014408	0.0163825	0.10193	0.554131	0.0823838	0.137946	-0.743669
EFCAB14	NM_014774	0.0778418	0.101932	0.554131	0.9503	2.45784	-1.37094
SGSM2	NM_014853	0.0750056	0.101856	0.554131	0.412785	0.209587	0.97784
RSL24D1	NM_016304	0.0346834	0.101982	0.554131	0.121856	0.192164	-0.657164
KATNBL1	NM_024713	0.437061	0.102141	0.554131	0.131248	0.72367	-2.46304
FAM120B	NM_032448	0.0339552	0.101617	0.554131	0.0333756	0.00921232	1.85716
ZFYVE19	NM_032850	0.0291996	0.101747	0.554131	0.123424	0.236309	-0.937054
FTH1	NM_002032	0.17007	0.102343	0.554202	0.438704	1.19438	-1.44495
HIBCH	NM_014362	0.0366019	0.102926	0.556637	0.0951834	0.189963	-0.996938
ZNF558	NM_144693	0.134141	0.102935	0.556637	1.91275	0.633589	1.59403
NAA15	NM_057175	0.0579973	0.103222	0.557802	0.0680479	0.133809	-0.975551
MED13	NM_005121	0.0254534	0.103458	0.558349	0.0986287	0.0577519	0.77214
FARP1	NM_005766	0.0295434	0.103551	0.558349	0.264981	0.468186	-0.821192
TSC22D2	NM_014779	0.0202882	0.10361	0.558349	0.482861	0.318972	0.598181
ARHGEF1	NM_199002	0.0376772	0.103579	0.558349	0.00636969	0.0168489	-1.40336
AKAP11	NM_016248	0.0570528	0.103707	0.558482	0.026903	0.0605008	-1.16918
MRPL33	NM_004891	0.0225872	0.103851	0.558873	0.0500548	0.0828079	-0.726262
RAD23A	NM_005053	0.0209996	0.104098	0.559812	0.449216	0.302172	0.572038
STT3A	NM_152713	0.0315582	0.104244	0.560215	0.0327257	0.0211303	0.631114
RAB15	NM_198686	0.0706759	0.104781	0.562711	0.218816	0.549353	-1.32802
PLEKHA8	NM_032639	0.0379954	0.104952	0.563238	1.63152	4.12408	-1.33785
FAAP24	NM_152266	0.052341	0.105111	0.563706	0.582859	1.13529	-0.961835
CTTN	NM_138565	0.0131274	0.105299	0.564326	0.0568801	0.0814511	-0.518011
EPS8	NM_004447	0.0141694	0.105628	0.564531	0.266575	0.166748	0.676869
TLN1	NM_006289	0.00937323	0.105509	0.564531	0.0297329	0.0226803	0.390622
WDR55	NM_017706	0.0246953	0.105607	0.564531	0.0618112	0.10328	-0.740626
LCLAT1	NM_182551	0.100948	0.10549	0.564531	0.0673808	0.0283867	1.24712
AURKA	NM_003600	0.0151162	0.106038	0.566336	0.153019	0.233913	-0.612259
WDR4	NM_001260474	0.0406536	0.106249	0.566709	0.0596693	0.0213497	1.48277
TUBB6	NM_032525	0.0237468	0.106253	0.566709	0.0187932	0.0127332	0.561607
KEAP1	NM_012289	0.0515767	0.106385	0.567023	0.167554	0.0899523	0.897397
CISD3	NM_001136498	0.0420546	0.106528	0.567394	0.0783967	0.016268	2.26876
ASAP2	NM_003887	0.0265435	0.106697	0.567521	0.228552	0.140659	0.700322
CNST	NM_152609	0.0751279	0.106645	0.567521	0.159795	0.415474	-1.37854
MRPS27	NM_015084	0.0742799	0.107161	0.567764	0.0192416	0.0364481	-0.921614
GFOD1	NM_018988	0.0450029	0.10718	0.567764	1.8679	0.791183	1.23933
ZNF529	NM_020951	0.0376973	0.106947	0.567764	0.164811	0.371094	-1.17097
TM2D3	NM_078474	0.0707367	0.106868	0.567764	0.0218061	0.0543288	-1.31699
ZNF540	NM_152606	1.14669	0.107019	0.567764	6.06229	0.445627	3.76595
CCDC71L	NM_175884	0.0877287	0.107152	0.567764	0.276431	0.130275	1.08536
RMND5A	NM_022780	0.0311459	0.107459	0.568853	0.174843	0.304096	-0.798472
UBE2R2	NM_017811	0.0124852	0.107583	0.569125	0.641966	0.451926	0.50641
ANKRD13D	NM_207354	0.100862	0.10766	0.569142	0.161641	0.570934	-1.82053
MAD1L1	NM_003550	0.0196113	0.108216	0.570848	0.0656242	0.0419112	0.64689
TMEM260	NM_017799	0.0522559	0.10831	0.570848	0.0708688	0.16528	-1.22169
HIST3H2A	NM_033445	0.0511999	0.108346	0.570848	0.0882863	0.0134441	2.71521
NACC1	NM_052876	0.0376755	0.108094	0.570848	0.364999	0.198004	0.882365
NAP1L1	NM_139207	0.0331402	0.108349	0.570848	0.155408	0.237596	-0.612448
H2AFZ	NM_002106	0.0276623	0.108659	0.570934	0.626387	0.425094	0.559273
ATP6V0B	NM_004047	0.0592677	0.108615	0.570934	0.0162135	0.033391	-1.04227
EZH2	NM_004456	0.0437207	0.108605	0.570934	0.0730629	0.150331	-1.04093
HMG20A	NM_018200	0.0498114	0.108504	0.570934	0.17989	0.114028	0.657724
TMEM44	NM_138399	0.0450232	0.108738	0.570968	0.10853	0.228596	-1.07471
EMP1	NM_001423	0.0246057	0.108881	0.571333	0.105546	0.0724986	0.541852
GPR63	NM_001143957	0.0266631	0.109012	0.571605	2.88405	1.47885	0.963622
IER5	NM_016545	0.0301341	0.10908	0.571605	0.188944	0.105763	0.837128
FMR1	NM_002024	0.0415582	0.109404	0.572533	0.215232	0.129631	0.731487
URB1	NM_014825	0.0143357	0.109332	0.572533	0.0279503	0.0165881	0.752719
FAM217B	NM_022106	0.0540921	0.10952	0.572756	1.66196	0.797123	1.06001
MAP4K4	NM_004834	0.0148696	0.110021	0.57314	0.180585	0.109233	0.725262
CEBPB	NM_005194	0.0504405	0.110042	0.57314	0.0644087	0.0233666	1.46281
GLIPR1	NM_006851	0.0708009	0.110085	0.57314	0.131859	0.0625683	1.07549
LARP4B	NM_015155	0.0222837	0.110109	0.57314	0.253886	0.151593	0.743976
ZNF77	NM_021217	0.102872	0.109987	0.57314	0.0982805	0.334669	-1.76776
ELOVL6	NM_024090	0.0237926	0.109715	0.57314	0.156937	0.0835574	0.90935
NAP1L5	NM_153757	0.0832663	0.109934	0.57314	0.168519	0.384918	-1.19164
CES2	NM_003869	0.0853786	0.110184	0.573148	2.00125	8.94056	-2.15946
BLOC1S4	NM_018366	0.100125	0.110261	0.573164	0.0595507	0.0135921	2.13135
PON2	NM_000305	0.0217711	0.110346	0.573185	0.0822217	0.118946	-0.532715
INPP5B	NM_005540	0.0693915	0.110429	0.573185	0.0584587	0.0202215	1.53153
RDH10	NM_172037	0.0305425	0.110485	0.573185	0.245973	0.121476	1.01783
DYNC1LI1	NM_016141	0.0180895	0.110725	0.573662	0.0514209	0.0732894	-0.51125
TAOK2	NM_016151	0.0174833	0.110663	0.573662	0.513949	0.351583	0.547759
LETMD1	NM_015416	0.0472568	0.110838	0.573864	0.0555476	0.107407	-0.951295
NECAB3	NM_031231	0.103509	0.111074	0.574704	0.0603922	0.180327	-1.57818
BRCA2	NM_000059	0.0424058	0.111413	0.57608	0.0495214	0.0226886	1.12608
FAM102B	NM_001010883	0.0508407	0.111917	0.576562	0.179085	0.556895	-1.63676
SYNJ2	NM_003898	0.0312142	0.112221	0.576562	0.0405292	0.015233	1.41176
FKBP2	NM_004470	0.0169726	0.112125	0.576562	0.0548074	0.0323745	0.75951
HSP90AB1	NM_007355	0.00518264	0.112138	0.576562	0.0208652	0.0257042	-0.300906
GCA	NM_012198	0.0238359	0.112126	0.576562	0.165666	0.261912	-0.660805
SNX24	NM_014035	0.0562764	0.111599	0.576562	0.0510107	0.124707	-1.28967
LARS2	NM_015340	0.0420578	0.112232	0.576562	0.0612152	0.0297429	1.04135
CENPO	NM_024322	0.0190813	0.112244	0.576562	0.288761	0.49742	-0.784585
ZNF296	NM_145288	0.151054	0.112308	0.576562	0.0174946	0.138521	-2.98512
RALGPS2	NM_152663	0.0431927	0.111979	0.576562	1.06704	1.98683	-0.896861
ZNF800	NM_176814	0.0144339	0.112321	0.576562	0.471205	0.748827	-0.668277
ING5	NM_032329	0.0746222	0.112455	0.576867	0.0701389	0.20525	-1.5491
RARG	NM_000966	0.0487628	0.112903	0.577381	0.469965	0.151735	1.631
JKAMP	NM_001098625	0.0582569	0.113	0.577381	0.0186427	0.0485679	-1.38139
FLII	NM_002018	0.0264459	0.112994	0.577381	0.00938587	0.0139049	-0.567036
AKAP9	NM_005751	0.122836	0.112967	0.577381	0.0091466	0.003677	1.31471
S100A13	NM_005979	0.0333594	0.112863	0.577381	0.153262	0.240731	-0.651424
UBXN4	NM_014607	0.0174395	0.112792	0.577381	0.110783	0.0801591	0.466795
FAM109A	NM_144671	0.0884848	0.113414	0.57912	0.372498	1.04713	-1.49113
IFNAR1	NM_000629	0.018074	0.113658	0.579193	0.189262	0.288721	-0.609291
RAB2B	NM_001163380	0.0758521	0.114024	0.579193	0.428352	1.07235	-1.3239
SERPINE2	NM_006216	0.0529681	0.113864	0.579193	0.0342271	0.0900336	-1.39533
AMACR	NM_014324	0.0482863	0.113609	0.579193	0.0262497	0.108443	-2.04656
RFWD3	NM_018124	0.0170268	0.113832	0.579193	0.0358615	0.0269997	0.409493
RIOX1	NM_024644	0.0329788	0.11389	0.579193	0.0644736	0.0376227	0.777108
C3orf58	NM_173552	0.0189193	0.114006	0.579193	0.124384	0.0751348	0.727247
ZNF283	NM_181845	0.0394849	0.113632	0.579193	0.166322	0.0838957	0.987307
FRAT2	NM_012083	0.101279	0.114124	0.579326	0.891343	0.244705	1.86494
GLS	NM_001256310	0.0399522	0.114207	0.579368	0.0550956	0.0880326	-0.6761
CDKN2AIP	NM_017632	0.0727849	0.114373	0.579835	0.0646865	0.26256	-2.02111
RNASEK	NM_001004333	0.0206086	0.114555	0.57993	0.0146538	0.021507	-0.553525
GLTSCR1	NM_015711	0.0574379	0.11483	0.57993	0.229064	0.0808282	1.50282
AMZ2	NM_016627	0.0347008	0.114729	0.57993	2.30025	1.08722	1.08114
DDX54	NM_024072	0.0542588	0.114615	0.57993	0.00587867	0.0165707	-1.49507
AAGAB	NM_024666	0.102916	0.114839	0.57993	0.0142164	0.0314062	-1.14349
PSRC1	NM_032636	0.0311189	0.114642	0.57993	0.22429	0.120813	0.892594
BTBD1	NM_001011885	0.0363969	0.11498	0.58006	0.285189	0.139315	1.03356
CITED2	NM_001168388	0.0723606	0.115059	0.58006	0.0355475	0.0172652	1.04188
RNASEH2C	NM_032193	0.0241037	0.115088	0.58006	0.0825821	0.0391202	1.07791
WDFY1	NM_020830	0.183219	0.115281	0.58038	0.0807438	0.0167654	2.26786
MOB3B	NM_024761	0.0838334	0.115301	0.58038	1.4915	0.604967	1.30184
ZNF266	NM_001271314	0.0203303	0.115661	0.581817	2.48679	1.35465	0.876366
CDK10	NM_001098533	0.0171462	0.115916	0.582369	0.822115	1.37051	-0.737304
LANCL1	NM_006055	0.0338309	0.116047	0.582369	0.0108715	0.0292531	-1.42803
IFT22	NM_022777	0.126194	0.116145	0.582369	0.0517495	0.113347	-1.13113
GGT7	NM_178026	0.0516646	0.11613	0.582369	0.00901042	0.034213	-1.92488
GEM	NM_181702	0.035897	0.116077	0.582369	0.184538	0.0841193	1.13341
WDHD1	NM_007086	0.0577816	0.116301	0.582401	0.034553	0.0135249	1.35319
ARHGEF10L	NM_018125	0.113808	0.116274	0.582401	0.099077	0.304149	-1.61816
ATP6AP2	NM_005765	0.0195439	0.116469	0.582543	0.0696326	0.0991751	-0.510215
ASH1L	NM_018489	0.0474534	0.116479	0.582543	0.0404564	0.0904357	-1.16053
ATG2B	NM_018036	0.015665	0.116852	0.582755	0.125165	0.0618308	1.01743
ULBP3	NM_024518	0.0806005	0.116895	0.582755	0.0331661	0.0149873	1.14597
NIPAL2	NM_024759	0.0459306	0.116831	0.582755	0.131229	0.224031	-0.771612
WDCP	NM_025203	0.199024	0.116783	0.582755	0.0805007	0.0219634	1.8739
CDC14A	NM_033312	0.0316798	0.116738	0.582755	0.5555	0.289851	0.938477
IMP3	NM_018285	0.104905	0.116979	0.582797	0.035056	0.0169497	1.0484
FAM219A	NM_001184940	0.0566587	0.117388	0.583343	0.325932	0.748383	-1.1992
RECQL	NM_002907	0.00812393	0.117363	0.583343	0.155381	0.115354	0.429743
PCMTD2	NM_018257	0.0576078	0.117332	0.583343	0.20234	0.0938232	1.10876
RRAGC	NM_022157	0.0313855	0.117201	0.583343	0.0707898	0.147409	-1.05821
TRAFD1	NM_006700	0.031913	0.117481	0.583435	0.0849097	0.0494305	0.780527
PLIN2	NM_001122	0.0265931	0.117847	0.583943	0.0789853	0.0488878	0.692111
FBL	NM_001436	0.0166176	0.117883	0.583943	0.02552	0.0361172	-0.501058
LAMP1	NM_005561	0.019027	0.117828	0.583943	0.0513378	0.0696834	-0.440794
TMEM185A	NM_032508	0.0653749	0.117815	0.583943	0.0980312	0.30786	-1.65096
CUL5	NM_003478	0.0459741	0.118012	0.58421	0.347042	0.625557	-0.850033
DARS2	NM_018122	0.0186217	0.118316	0.585339	0.299906	0.212144	0.499471
PMP22	NM_000304	0.0378561	0.119205	0.585646	0.0409855	0.095764	-1.22437
AP1S3	NM_001039569	0.0843597	0.118952	0.585646	0.0860391	0.313078	-1.86346
CAMK2D	NM_001221	0.0299939	0.11901	0.585646	0.290143	0.16533	0.81141
MAFK	NM_002360	0.0226074	0.118668	0.585646	0.592384	1.06326	-0.843885
NUPL2	NM_007342	0.0321436	0.119056	0.585646	0.0423217	0.0948044	-1.16356
RBMX2	NM_016024	0.0435945	0.118791	0.585646	0.096605	0.0540452	0.837931
TUBE1	NM_016262	0.088016	0.119197	0.585646	0.0893002	0.255845	-1.51853
FANCE	NM_021922	0.0881031	0.118724	0.585646	0.107349	0.0283682	1.91996
ZFAND3	NM_021943	0.0150071	0.118566	0.585646	0.512949	0.752307	-0.552506
NHEJ1	NM_024782	0.0554215	0.118505	0.585646	0.0913812	0.0459592	0.991545
ZNF280B	NM_080764	0.0943726	0.119027	0.585646	1.925	0.728143	1.40257
NQO1	NM_000903	0.0117623	0.119487	0.585945	0.0444945	0.0672192	-0.595246
GOLGA4	NM_002078	0.02481	0.119492	0.585945	0.0836989	0.135608	-0.696162
MRPL37	NM_016491	0.0129534	0.119443	0.585945	0.0923379	0.0562425	0.715263
SMIM4	NM_001124767	0.0325478	0.119635	0.586046	0.136883	0.234235	-0.77502
BTN2A2	NM_001197237	0.0471501	0.119696	0.586046	0.239051	0.136789	0.80537
GTF3C1	NM_001520	0.0561948	0.119738	0.586046	0.00421836	0.0124882	-1.56581
RRP36	NM_033112	0.0191411	0.120247	0.588169	0.166251	0.242643	-0.545474
PARPBP	NM_017915	0.0767084	0.120347	0.588288	0.0717486	0.187033	-1.38227
KMT5B	NM_017635	0.0454955	0.120519	0.588388	0.225567	0.13929	0.695469
WLS	NM_024911	0.0244522	0.120467	0.588388	0.0459388	0.0287915	0.67407
NVL	NM_002533	0.151821	0.120798	0.589384	0.012451	0.0702415	-2.49606
RABGGTB	NM_004582	0.0272393	0.121008	0.589666	0.0100482	0.0210808	-1.06899
MYL12A	NM_006471	0.00498794	0.120973	0.589666	0.278781	0.22855	0.286622
NHLRC1	NM_198586	0.117583	0.121249	0.590474	0.0452669	0.193988	-2.09943
STAC	NM_003149	0.079012	0.121545	0.591105	1.57166	4.42445	-1.49321
ALYREF	NM_005782	0.0462755	0.121682	0.591105	0.00569127	0.0131037	-1.20316
MXD4	NM_006454	0.0961773	0.12161	0.591105	0.154896	0.0612043	1.33959
APOL6	NM_030641	0.0201702	0.121619	0.591105	0.117329	0.174994	-0.576747
TBL3	NM_006453	0.0709043	0.121898	0.591783	0.0115942	0.0238929	-1.04317
HIST1H2AG	NM_021064	0.0263788	0.122294	0.593337	0.25289	0.363953	-0.525243
MVK	NM_000431	0.0238932	0.122516	0.593674	0.0342429	0.0673287	-0.975416
TXNDC5	NM_030810	0.0768244	0.122509	0.593674	0.00927152	0.0167572	-0.8539
CKAP2	NM_001098525	0.033255	0.122689	0.59412	0.0728047	0.119599	-0.716097
LUC7L2	NM_016019	0.032714	0.122774	0.59412	5.75047	3.40827	0.754641
SPRED1	NM_152594	0.0512635	0.122837	0.59412	0.547632	0.228123	1.2634
SRRD	NM_001013694	0.13309	0.123102	0.595029	0.0202365	0.117417	-2.53661
RPS14	NM_001025071	0.00598501	0.123249	0.59537	0.170779	0.13405	0.349366
ATP5O	NM_001697	0.0223912	0.123346	0.595472	0.10407	0.0692449	0.587772
KDM5C	NM_004187	0.0129598	0.123606	0.595617	0.0392696	0.061727	-0.652489
ELF1	NM_172373	0.0284518	0.123568	0.595617	0.0750735	0.17149	-1.19175
HEXDC	NM_173620	0.0505298	0.123576	0.595617	0.252307	0.621893	-1.30149
FKTN	NM_006731	0.0923249	0.12382	0.59565	0.113746	0.0378623	1.58699
SETD1A	NM_014712	0.0227905	0.123918	0.59565	0.327987	0.19973	0.715585
NECTIN3	NM_015480	0.0696782	0.123835	0.59565	0.236415	0.424315	-0.843814
ZNF414	NM_032370	0.107598	0.123909	0.59565	0.767686	0.319035	1.2668
CEP55	NM_018131	0.0177772	0.12401	0.595722	0.322322	0.44535	-0.466436
EIF3A	NM_003750	0.0321914	0.12411	0.595837	0.0503273	0.0337976	0.57442
BCL7B	NM_001707	0.0263014	0.124431	0.595908	0.0623288	0.125801	-1.01317
PTPN11	NM_002834	0.0599588	0.124418	0.595908	0.43294	0.775928	-0.841754
MT1X	NM_005952	0.0189502	0.124425	0.595908	1.18136	0.678066	0.800947
ZNF544	NM_014480	0.0410938	0.124425	0.595908	1.0495	2.28526	-1.12265
CDCA5	NM_080668	0.0153949	0.124617	0.596062	0.201362	0.117699	0.774689
PPA2	NM_176869	0.0124572	0.124603	0.596062	0.0524394	0.0853297	-0.702396
ZNF528	NM_032423	0.0736227	0.124731	0.596241	1.63404	0.341739	2.25748
OCLN	NM_002538	0.0286643	0.124827	0.596336	0.0411122	0.0799975	-0.96039
HSPG2	NM_005529	0.0938613	0.125661	0.598502	0.00175039	0.0036853	-1.0741
RER1	NM_007033	0.013763	0.125673	0.598502	0.123396	0.0909801	0.439667
CHMP2A	NM_014453	0.024993	0.125727	0.598502	0.0807114	0.0512608	0.654917
ZBTB3	NM_024784	0.163677	0.125742	0.598502	0.137848	0.0557855	1.30512
TTC5	NM_138376	0.0495058	0.125404	0.598502	0.0961069	0.0365939	1.39304
TMEM136	NM_174926	0.0674762	0.12557	0.598502	0.0695998	0.149677	-1.1047
SLC25A32	NM_030780	0.049584	0.126077	0.599731	0.0331686	0.0126006	1.39633
PLAT	NM_000930	0.0248958	0.126321	0.60027	0.0237049	0.0149306	0.666914
CNIH1	NM_005776	0.0812927	0.126344	0.60027	0.0475498	0.086994	-0.871477
WAPL	NM_015045	0.0136361	0.126561	0.600931	0.202545	0.134908	0.586264
NCOA3	NM_006534	0.109428	0.126647	0.600976	0.227595	0.120141	0.921736
CCDC157	NM_001017437	0.107979	0.127321	0.601192	0.443958	3.21222	-2.85508
SLC29A1	NM_001078175	0.027808	0.127257	0.601192	0.0292916	0.0159903	0.873288
ATP5B	NM_001686	0.00985061	0.127094	0.601192	0.0206379	0.0267847	-0.376116
CHIC2	NM_012110	0.0307508	0.127266	0.601192	0.958221	0.534436	0.842342
ARFIP1	NM_014447	0.0374781	0.127387	0.601192	0.0655693	0.0149742	2.13054
C2CD2L	NM_014807	0.0538384	0.127208	0.601192	0.244702	0.452814	-0.887893
SARAF	NM_016127	0.014266	0.127213	0.601192	0.0791232	0.0532188	0.572165
ZNF585A	NM_152655	0.01747	0.127325	0.601192	12.1704	23.3068	-0.937377
SENP5	NM_152699	0.0203848	0.127383	0.601192	0.373496	0.560091	-0.584571
ARF1	NM_001024227	0.010263	0.127503	0.601372	0.0390689	0.054542	-0.481349
FAM168B	NM_001009993	0.0161955	0.127874	0.601606	0.332887	0.224892	0.565801
SLC25A22	NM_001191060	0.0740371	0.127921	0.601606	0.186561	0.0834378	1.16087
TIMM17B	NM_005834	0.0897506	0.127871	0.601606	0.0452227	0.0858121	-0.924133
REV1	NM_016316	0.079023	0.127939	0.601606	0.149588	0.358035	-1.25911
ZNF671	NM_024833	0.114982	0.127936	0.601606	0.0920765	0.369385	-2.00422
SAYSD1	NM_018322	0.0499261	0.128125	0.60212	0.0556036	0.132865	-1.25671
ARNT	NM_001197325	0.0524784	0.128318	0.602663	0.0344503	0.0614004	-0.833731
STAU2	NM_001164380	0.0203346	0.128635	0.602848	0.0591991	0.125842	-1.08797
MMS19	NM_001289403	0.0281927	0.1289	0.602848	0.0142986	0.00571485	1.32309
ATP5H	NM_006356	0.0426034	0.128786	0.602848	0.241164	0.157581	0.613927
ASF1B	NM_018154	0.00863285	0.128884	0.602848	0.306175	0.238872	0.358115
SMIM7	NM_024104	0.014203	0.128599	0.602848	0.0409247	0.0654211	-0.676783
PPP1R14B	NM_138689	0.0280977	0.128639	0.602848	0.327624	0.533791	-0.704236
TEX30	NM_138779	0.0525816	0.128703	0.602848	0.0948257	0.193384	-1.02812
FUCA2	NM_032020	0.0224229	0.128979	0.602857	0.0122232	0.0178849	-0.54912
HDGF	NM_004494	0.0204602	0.129221	0.602904	0.161017	0.220835	-0.45576
VEZT	NM_017599	0.0431162	0.129195	0.602904	0.128236	0.078118	0.71507
YRDC	NM_024640	0.0425457	0.129169	0.602904	0.0342518	0.0635052	-0.890694
NSD3	NM_023034	0.0621274	0.12932	0.603004	0.493849	0.97863	-0.986694
SNRPA1	NM_003090	0.0727782	0.129676	0.60394	0.180341	0.106505	0.759804
TBCE	NM_003193	0.0724917	0.129658	0.60394	0.0856527	0.0477658	0.842519
INTS5	NM_030628	0.0449765	0.129802	0.604166	0.0251624	0.0535265	-1.08898
SEC63	NM_007214	0.0376539	0.129909	0.604301	0.0601234	0.0994065	-0.725415
ANKRD13C	NM_030816	0.0344159	0.130017	0.604442	0.645904	1.23202	-0.931639
GGCX	NM_000821	0.025226	0.130679	0.604478	0.0109974	0.0175387	-0.673375
PC	NM_001040716	0.0353037	0.130391	0.604478	0.0361655	0.0192959	0.906316
MCM7	NM_001278595	0.0102239	0.130895	0.604478	0.541806	0.435116	0.316377
PPP1R7	NM_002712	0.0264313	0.130457	0.604478	0.0388026	0.0142939	1.44076
TCEAL1	NM_004780	0.0180295	0.130448	0.604478	0.282644	0.173263	0.706024
SLC25A3	NM_005888	0.0278474	0.130677	0.604478	0.05723	0.0404263	0.501479
EIF3M	NM_006360	0.0333952	0.131266	0.604478	0.033243	0.051394	-0.628546
ARPP19	NM_006628	0.0276502	0.130468	0.604478	1.24306	0.738193	0.751829
BAZ1A	NM_013448	0.0355243	0.130834	0.604478	0.0562606	0.0860704	-0.613392
SART3	NM_014706	0.0195188	0.130811	0.604478	0.028015	0.00930164	1.59064
ARAP2	NM_015230	0.0629415	0.130733	0.604478	0.303112	0.0688635	2.13804
C14orf166	NM_016039	0.0199361	0.13126	0.604478	0.0392144	0.0779469	-0.991108
ZC3H15	NM_018471	0.0770597	0.131203	0.604478	0.0368826	0.0779406	-1.07944
COX14	NM_032901	0.0320709	0.131246	0.604478	0.743384	1.21003	-0.702861
MAPK1IP1L	NM_144578	0.0571866	0.130532	0.604478	0.26731	0.123018	1.11964
WDR20	NM_181291	0.0570458	0.130972	0.604478	0.171192	0.0867686	0.98037
C16orf58	NM_022744	0.0229112	0.131441	0.604684	0.0371348	0.0125194	1.56861
MCOLN2	NM_153259	0.0534159	0.131467	0.604684	0.121914	0.0552245	1.14249
RPL24	NM_000986	0.0301187	0.13176	0.605675	0.0521906	0.0863632	-0.726626
AP1M1	NM_032493	0.0206285	0.131925	0.606077	0.0363352	0.0205885	0.819524
RRBP1	NM_001042576	0.0173501	0.134994	0.607037	0.092898	0.0641545	0.534096
MBOAT1	NM_001080480	0.0316901	0.134497	0.607037	0.153656	0.0646948	1.24798
CPSF4	NM_001081559	0.0205002	0.134098	0.607037	0.181542	0.119251	0.606303
TINF2	NM_001099274	0.0354597	0.132777	0.607037	0.454581	0.227986	0.995595
GSK3B	NM_001146156	0.0254828	0.134405	0.607037	0.820794	0.540884	0.601702
MAFF	NM_001161572	0.0607702	0.134799	0.607037	0.328969	0.166085	0.986027
NOSIP	NM_001270960	0.0314595	0.133786	0.607037	0.0410316	0.0278444	0.559349
DPAGT1	NM_001382	0.0286504	0.132363	0.607037	0.105909	0.0686107	0.626319
PTMS	NM_002824	0.0401696	0.133469	0.607037	0.631752	0.966629	-0.613604
SPAG9	NM_003971	0.020703	0.132896	0.607037	0.176941	0.121917	0.537373
MGST3	NM_004528	0.0171428	0.133128	0.607037	0.0914869	0.0541474	0.756674
NMT2	NM_004808	0.0352521	0.134541	0.607037	0.134304	0.274422	-1.03089
DDX1	NM_004939	0.0250294	0.133366	0.607037	0.0304991	0.0179447	0.76521
SMAD4	NM_005359	0.0242608	0.132671	0.607037	0.469785	0.312543	0.587946
GNAI3	NM_006496	0.0191102	0.133233	0.607037	0.0418186	0.0635192	-0.603049
FARS2	NM_006567	0.0672206	0.13502	0.607037	0.0731074	0.0331359	1.14162
CLPX	NM_006660	0.0312079	0.133608	0.607037	0.168065	0.0975236	0.785196
DDX42	NM_007372	0.0245749	0.135115	0.607037	0.045754	0.0795659	-0.798251
CD3EAP	NM_012099	0.0270523	0.133199	0.607037	0.134429	0.0754536	0.833184
SHPK	NM_013276	0.0534238	0.132396	0.607037	0.0324662	0.0825318	-1.34601
ABT1	NM_013375	0.0594399	0.134842	0.607037	0.0366931	0.00951958	1.94654
ETHE1	NM_014297	0.0409223	0.134952	0.607037	0.0935836	0.0543682	0.783494
ISCU	NM_014301	0.0354511	0.134874	0.607037	0.484729	0.786723	-0.698677
PPP1R13B	NM_015316	0.0317157	0.133548	0.607037	0.114992	0.197549	-0.780681
MPC2	NM_015415	0.037237	0.135134	0.607037	0.11202	0.189929	-0.761703
CLIP3	NM_015526	0.0711522	0.135035	0.607037	0.0832076	0.040155	1.05114
ORMDL1	NM_016467	0.0820279	0.13321	0.607037	0.0416267	0.0830257	-0.996049
HIST1H2BJ	NM_021058	0.0504016	0.134674	0.607037	0.205447	0.335112	-0.705877
GNPTAB	NM_024312	0.0480624	0.133365	0.607037	0.0610883	0.211892	-1.79436
CHMP6	NM_024591	0.0782518	0.133941	0.607037	0.0697187	0.0324136	1.10494
E2F8	NM_024680	0.0357813	0.132543	0.607037	0.458689	0.195411	1.231
TMC7	NM_024847	0.130398	0.135124	0.607037	0.0852744	0.193453	-1.1818
IFT74	NM_025103	0.108258	0.13309	0.607037	0.101507	0.0149204	2.76622
IMMP2L	NM_032549	0.0463203	0.134125	0.607037	0.135289	0.343777	-1.34543
FOXP1	NM_032682	0.202503	0.134007	0.607037	0.149739	0.0477511	1.64884
IL17RC	NM_032732	0.0445235	0.132672	0.607037	0.104628	0.181879	-0.797703
CASP9	NM_032996	0.0273246	0.133538	0.607037	0.444872	0.255945	0.797561
GTPBP10	NM_033107	0.0260501	0.135157	0.607037	0.0413136	0.0750297	-0.860845
ZNF300	NM_052860	0.0434144	0.135174	0.607037	0.311559	0.948269	-1.60579
HNRNPA1	NM_031157	0.0297698	0.135334	0.607155	0.0193903	0.0428026	-1.14236
P2RY2	NM_176072	0.051867	0.135357	0.607155	0.567353	1.85532	-1.70935
PQLC3	NM_152391	0.0284247	0.135606	0.607785	0.0841255	0.125919	-0.581882
ZDHHC24	NM_207340	0.0301529	0.135653	0.607785	0.0239298	0.0487661	-1.02707
METTL17	NM_022734	0.0596127	0.135824	0.608201	0.00459565	0.0203388	-2.14589
TMEM59	NM_004872	0.0201879	0.135994	0.608613	0.0242641	0.0169485	0.51766
CNPY3	NM_006586	0.0155023	0.136199	0.60883	0.0754526	0.113234	-0.585667
FAM171A2	NM_198475	0.0991126	0.136177	0.60883	0.197544	0.622286	-1.6554
LIX1L	NM_153713	0.0310333	0.136394	0.60935	0.0797353	0.132069	-0.728
VGF	NM_003378	0.0347549	0.136907	0.611295	0.0562757	0.024609	1.19332
SPATA2	NM_006038	0.0638004	0.13702	0.611447	0.2007	0.646625	-1.68789
MAP2K4	NM_001281435	0.140276	0.137216	0.611642	0.155484	0.593553	-1.93261
SUZ12	NM_015355	0.0391485	0.137221	0.611642	0.176556	0.0976205	0.854866
ARL1	NM_001177	0.0833165	0.137445	0.611854	0.0815743	0.161701	-0.987138
CCNF	NM_001761	0.0434778	0.137422	0.611854	0.0168776	0.00639893	1.39921
RAD51D	NM_002878	0.144397	0.137504	0.611854	0.123403	0.452634	-1.87497
PSMD12	NM_002816	0.0422815	0.13759	0.611888	0.0148557	0.0251278	-0.758272
EIF2AK4	NM_001013703	0.0195053	0.137682	0.611946	0.129601	0.0831268	0.640691
ATR	NM_001184	0.0433177	0.137953	0.612482	0.0233359	0.00684529	1.76937
HEBP1	NM_015987	0.0246789	0.13796	0.612482	0.107388	0.0483433	1.15144
SLC19A1	NM_001205206	0.0516592	0.138586	0.612833	0.0178556	0.0430556	-1.26982
ZC3H7A	NM_014153	0.0366465	0.138501	0.612833	0.108437	0.0793023	0.451419
ZFYVE1	NM_021260	0.02599	0.138462	0.612833	0.310615	0.205933	0.592947
LSM10	NM_032881	0.0512418	0.13834	0.612833	1.54598	0.693127	1.15733
DAGLB	NM_139179	0.0243208	0.138145	0.612833	0.0492567	0.0741551	-0.590225
EVI5L	NM_145245	0.0613752	0.13859	0.612833	0.102964	0.0493683	1.06048
MROH8	NM_152503	0.0408059	0.138584	0.612833	0.190755	0.313679	-0.717566
RWDD2B	NM_001320724	0.0362947	0.138888	0.613291	0.365187	0.800521	-1.1323
COX11	NM_004375	0.0287936	0.138877	0.613291	0.0344133	0.0228742	0.589243
MIER1	NM_020948	0.0406887	0.13893	0.613291	0.149473	0.242447	-0.697786
IFT57	NM_018010	0.0598575	0.139063	0.613426	0.422968	0.862918	-1.02868
SAV1	NM_021818	0.0553942	0.139118	0.613426	2.1993	6.74047	-1.6158
ISG15	NM_005101	0.0916778	0.139408	0.614358	0.0100537	0.0445392	-2.14734
TFIP11	NM_001008697	0.0158495	0.139738	0.615124	0.117552	0.173085	-0.558183
RNF25	NM_022453	0.0468232	0.13974	0.615124	0.0596151	0.015684	1.92638
TUBD1	NM_016261	0.0863145	0.139966	0.615773	0.248949	0.119405	1.05998
GPRC5A	NM_003979	0.0106058	0.140087	0.615957	0.0486261	0.037892	0.359836
CCT8	NM_001282907	0.0190764	0.14058	0.616902	0.0992336	0.136487	-0.459859
ZNF264	NM_003417	0.0537853	0.140619	0.616902	0.43043	0.144155	1.57816
GEMIN4	NM_015721	0.0926386	0.140572	0.616902	0.0235554	0.0438549	-0.896682
DENND5B	NM_144973	0.0692292	0.140596	0.616902	0.0766606	0.144375	-0.913266
NAT14	NM_020378	0.0870249	0.140801	0.617351	0.0734592	0.0316342	1.21546
PCBD1	NM_000281	0.128009	0.142143	0.618218	0.0300642	0.0620205	-1.0447
AHDC1	NM_001029882	0.0374929	0.14145	0.618218	0.23161	0.144634	0.679285
MRPL18	NM_001318817	0.00832203	0.141887	0.618218	0.732342	0.947516	-0.371633
HSBP1	NM_001537	0.0379204	0.142378	0.618218	0.704835	0.422289	0.739056
PLAGL2	NM_002657	0.0385822	0.142398	0.618218	0.67151	1.3806	-1.03981
PTPN2	NM_002828	0.0406949	0.141159	0.618218	0.056019	0.138471	-1.3056
NPM3	NM_006993	0.0191174	0.142401	0.618218	0.0728227	0.133304	-0.872255
XPO7	NM_015024	0.0447797	0.141149	0.618218	0.0427832	0.0124446	1.78153
PTRH2	NM_016077	0.0284224	0.141466	0.618218	0.00534948	0.0118643	-1.14916
TERF2IP	NM_018975	0.0138568	0.141741	0.618218	0.0913109	0.132069	-0.532436
WDR44	NM_019045	0.0452595	0.142137	0.618218	0.126172	0.073844	0.772842
GNL3L	NM_019067	0.0106032	0.142046	0.618218	0.0341695	0.0225205	0.601468
ZNF574	NM_022752	0.0207867	0.141445	0.618218	0.120331	0.0710741	0.759612
TATDN1	NM_032026	0.0490935	0.142296	0.618218	0.0223569	0.058634	-1.39102
BOD1	NM_138369	0.026673	0.141577	0.618218	0.595243	0.999607	-0.747882
HENMT1	NM_144584	0.0404048	0.142428	0.618218	0.288129	0.112225	1.36032
EXOSC8	NM_181503	0.0289346	0.141746	0.618218	0.0477189	0.0911307	-0.933378
SLC22A18	NM_183233	0.0196693	0.141662	0.618218	0.113573	0.0632797	0.843803
SRP72	NM_001267722	0.0483697	0.142748	0.619263	0.0110904	0.0207128	-0.901207
TMEM9	NM_016456	0.0223799	0.142971	0.619885	0.0401876	0.0226859	0.824952
AKAP13	NM_007200	0.0483824	0.143184	0.620164	0.0271866	0.0408014	-0.585722
ZDHHC13	NM_019028	0.101467	0.143194	0.620164	0.0753171	0.148278	-0.977255
TMEM14C	NM_016462	0.00658557	0.143343	0.620462	0.304294	0.247407	0.29858
SLC7A5	NM_003486	0.0294219	0.143496	0.62078	0.0164443	0.0237242	-0.528775
TMEM203	NM_053045	0.0438931	0.143751	0.621536	0.389879	0.700944	-0.846273
DPF2	NM_006268	0.0315923	0.144144	0.622892	0.052972	0.0263609	1.00683
BEX4	NM_001080425	0.0448811	0.144407	0.623049	0.664952	1.29852	-0.965549
IFRD1	NM_001550	0.0328702	0.144421	0.623049	0.564474	0.351468	0.683513
GTF3C6	NM_138408	0.0202037	0.144331	0.623049	0.841644	1.28562	-0.611178
RPS21	NM_001024	0.0203286	0.14554	0.623447	0.874697	0.647233	0.434496
C11orf98	NM_001286086	0.0542534	0.145125	0.623447	1.21577	0.392894	1.62966
GRSF1	NM_002092	0.0276141	0.1454	0.623447	0.0162938	0.0305803	-0.908281
ZNF85	NM_003429	0.0418387	0.144991	0.623447	0.243186	0.64488	-1.40697
DFNA5	NM_004403	0.0578917	0.14537	0.623447	0.0244974	0.0128717	0.928426
ICA1	NM_004968	0.103547	0.14463	0.623447	0.0506733	0.114069	-1.17061
ATP5C1	NM_005174	0.0203427	0.145237	0.623447	0.0485262	0.0731444	-0.591983
AAR2	NM_015511	0.0137491	0.144869	0.623447	0.0678209	0.105449	-0.636748
RSF1	NM_016578	0.022429	0.145312	0.623447	0.0147139	0.0259051	-0.816058
LRRC20	NM_018239	0.0570717	0.14522	0.623447	0.300032	0.159523	0.91135
DNAJC1	NM_022365	0.120646	0.145554	0.623447	0.0498916	0.102184	-1.0343
ERI3	NM_024066	0.0248297	0.145078	0.623447	0.0770624	0.124177	-0.688296
ZNF655	NM_138494	0.0273649	0.145219	0.623447	0.796547	1.32233	-0.731248
SLC25A4	NM_001151	0.0244012	0.145918	0.624319	0.467435	0.314779	0.570426
PLEKHA5	NM_019012	0.0422765	0.145891	0.624319	0.183161	0.278886	-0.606561
HTRA2	NM_013247	0.0344812	0.146167	0.625043	0.0472671	0.0809724	-0.776592
PHKG2	NM_000294	0.099804	0.146556	0.625332	0.175189	0.0961213	0.865983
CTBP2	NM_001083914	0.0516813	0.146495	0.625332	0.154699	0.0606263	1.35145
HELLS	NM_018063	0.0208765	0.146489	0.625332	0.0473321	0.0629565	-0.411536
WDR41	NM_018268	0.0426854	0.146497	0.625332	0.297435	0.495876	-0.737404
GPX8	NM_001008397	0.0322671	0.146954	0.626686	0.0295361	0.0433709	-0.554248
BUB1B	NM_001211	0.0507166	0.14709	0.626688	0.0907889	0.0550838	0.720887
RAF1	NM_002880	0.0233096	0.147115	0.626688	0.631807	0.383024	0.722049
NEK1	NM_001199397	0.025079	0.147768	0.62702	0.673928	0.377725	0.835258
SMIM26	NM_001348957	0.0253832	0.147907	0.62702	0.0415519	0.0661879	-0.671651
SH3BGRL	NM_003022	0.0278363	0.147608	0.62702	0.187122	0.349695	-0.902117
RPS6KA5	NM_004755	0.0590629	0.147812	0.62702	0.152421	0.0573624	1.40989
PRKCH	NM_006255	0.0767882	0.147633	0.62702	0.4228	0.877911	-1.0541
AP2A2	NM_012305	0.0403313	0.14788	0.62702	0.0270443	0.0537206	-0.990149
DBNL	NM_014063	0.0190539	0.147338	0.62702	0.065092	0.0395161	0.72004
ZNF232	NM_014519	0.0194161	0.147994	0.62702	1.22203	2.17603	-0.832412
PBDC1	NM_016500	0.0163244	0.147998	0.62702	0.111044	0.150432	-0.43799
ANKRD52	NM_173595	0.0210683	0.147401	0.62702	0.0484865	0.0845958	-0.803003
PLEKHB2	NM_017958	0.0195175	0.148375	0.628274	0.123291	0.0914752	0.430614
ERCC6L	NM_017669	0.0617238	0.148549	0.628667	0.048661	0.0246269	0.982534
CCDC186	NM_018017	0.0450868	0.148629	0.628667	0.370207	0.153313	1.27185
ZC3H14	NM_024824	0.0181095	0.14908	0.630233	0.0771212	0.110631	-0.520559
PEX3	NM_003630	0.0326346	0.149515	0.630357	0.199473	0.312917	-0.649591
STMN1	NM_005563	0.0328961	0.149448	0.630357	0.109515	0.159113	-0.538921
NXF1	NM_006362	0.0358228	0.149378	0.630357	0.0937309	0.0393271	1.253
ANAPC4	NM_013367	0.040036	0.149229	0.630357	0.0487732	0.0198965	1.29357
MTMR14	NM_022485	0.0355647	0.149314	0.630357	0.0572823	0.0866261	-0.596712
JAM2	NM_001270407	0.107417	0.14961	0.630419	0.0982222	0.274174	-1.48097
FECH	NM_000140	0.0382921	0.15031	0.630954	0.0687076	0.108248	-0.6558
GALC	NM_000153	0.0230487	0.155508	0.630954	0.0075026	0.012827	-0.773717
GSS	NM_000178	0.00820509	0.154968	0.630954	0.159326	0.126026	0.338261
RPL11	NM_000975	0.0152479	0.15437	0.630954	0.0671389	0.0867175	-0.369173
PHOSPHO2	NM_001008489	0.057921	0.153187	0.630954	1.97974	7.69619	-1.95884
INTS1	NM_001080453	0.0171098	0.152908	0.630954	0.0114504	0.016703	-0.544713
TMEM218	NM_001080546	0.0133021	0.152403	0.630954	0.562009	0.826381	-0.556215
SET	NM_001122821	0.0275338	0.152043	0.630954	0.0438671	0.0798887	-0.864853
TP53BP1	NM_001141979	0.0253758	0.155526	0.630954	0.0217008	0.0117288	0.887688
CA11	NM_001217	0.0875662	0.150967	0.630954	0.988271	0.362723	1.44604
WWOX	NM_001291997	0.0317782	0.151186	0.630954	1.35619	0.823859	0.719091
ULBP1	NM_001317089	0.118275	0.154572	0.630954	0.600939	0.0963205	2.6413
PRKAR2A	NM_001321982	0.0184459	0.152017	0.630954	0.281513	0.202092	0.478187
FDPS	NM_002004	0.0386047	0.156042	0.630954	0.0308742	0.018346	0.750931
GLUL	NM_002065	0.0413744	0.153456	0.630954	0.012389	0.0344318	-1.47468
UBE2A	NM_003336	0.0167378	0.152356	0.630954	0.112489	0.0754768	0.575676
ZNF37A	NM_003421	0.0886256	0.155886	0.630954	0.458149	0.111537	2.0383
ZNF91	NM_003430	0.131051	0.152595	0.630954	0.430838	0.134471	1.67985
FZD6	NM_003506	0.0681374	0.151956	0.630954	0.119821	0.0715406	0.744049
NDST2	NM_003635	0.197022	0.151778	0.630954	0.256611	0.647356	-1.33498
SELENOF	NM_004261	0.0262596	0.15574	0.630954	0.0311146	0.0204981	0.602102
CASP3	NM_004346	0.044502	0.151769	0.630954	0.189845	0.125254	0.599968
C21orf33	NM_004649	0.0211947	0.155245	0.630954	0.0273833	0.0120269	1.18703
KIF3B	NM_004798	0.0451996	0.154599	0.630954	0.16728	0.269075	-0.685745
SPTLC2	NM_004863	0.0326787	0.151	0.630954	0.0575805	0.082046	-0.510853
VPS4B	NM_004869	0.0458002	0.15041	0.630954	0.110938	0.17029	-0.618231
SH2B3	NM_005475	0.024184	0.154892	0.630954	0.860289	0.481815	0.836342
LGALS3BP	NM_005567	0.0140282	0.153765	0.630954	0.033484	0.02163	0.63044
TRIM28	NM_005762	0.04936	0.153316	0.630954	0.168418	0.104917	0.682803
PRDX4	NM_006406	0.0170499	0.150899	0.630954	0.0485885	0.0334654	0.537943
GNB5	NM_006578	0.115766	0.155196	0.630954	0.054619	0.107956	-0.982973
HNRNPA0	NM_006805	0.00969229	0.152345	0.630954	0.175937	0.13965	0.333241
COPS6	NM_006833	0.0282677	0.153315	0.630954	0.00434034	0.00234901	0.885754
SEC14L2	NM_012429	0.0840823	0.150304	0.630954	0.0484335	0.108164	-1.15915
FADS1	NM_013402	0.0268307	0.152921	0.630954	0.00432083	0.00713889	-0.724392
PIK3R4	NM_014602	0.0132911	0.154229	0.630954	0.0777756	0.0530679	0.551477
TTI1	NM_014657	0.0387746	0.152488	0.630954	0.0320121	0.0186162	0.78206
ARHGAP11A	NM_014783	0.0373338	0.153727	0.630954	0.0662055	0.0265233	1.31969
RAB11FIP2	NM_014904	0.0536588	0.153138	0.630954	0.956423	2.19229	-1.19672
TRAPPC8	NM_014939	0.024481	0.15153	0.630954	0.120987	0.0818089	0.564524
POC1A	NM_015426	0.0783965	0.152888	0.630954	0.0690124	0.162006	-1.23112
REXO2	NM_015523	0.0406336	0.155988	0.630954	0.0846854	0.126514	-0.579109
LSR	NM_015925	0.0421792	0.153525	0.630954	0.0271914	0.0468201	-0.783975
HSPB11	NM_016126	0.0202248	0.156131	0.630954	0.262131	0.186593	0.49039
YTHDF2	NM_016258	0.0140001	0.155663	0.630954	0.323148	0.219889	0.555422
PLEKHO1	NM_016274	0.070724	0.15435	0.630954	0.953311	2.10751	-1.14452
TNFRSF12A	NM_016639	0.0254684	0.151711	0.630954	0.011935	0.0171108	-0.519718
PTOV1	NM_017432	0.029827	0.156066	0.630954	0.0427082	0.0659532	-0.62693
CDKAL1	NM_017774	0.0314441	0.154668	0.630954	0.0681523	0.0360107	0.920337
SPDL1	NM_017785	0.0323491	0.151312	0.630954	0.0733282	0.118877	-0.697024
CLK4	NM_020666	0.0542926	0.152664	0.630954	0.184442	0.313691	-0.766175
REXO1	NM_020695	0.0323964	0.151218	0.630954	0.152202	0.0851895	0.837238
KDM6A	NM_021140	0.0335221	0.155065	0.630954	0.404106	0.220633	0.873083
SCPEP1	NM_021626	0.0255692	0.152813	0.630954	0.0362113	0.0519559	-0.52085
MRPL17	NM_022061	0.0323529	0.155498	0.630954	0.0337295	0.0217946	0.630042
GALNT11	NM_022087	0.0291219	0.155639	0.630954	0.64843	0.313038	1.05062
ZNF667	NM_022103	0.0600229	0.156138	0.630954	0.142171	0.47021	-1.72567
NDRG3	NM_022477	0.0172739	0.153676	0.630954	0.173832	0.109373	0.668444
MARCKSL1	NM_023009	0.0289108	0.155842	0.630954	0.181401	0.0775181	1.22658
PAGR1	NM_024516	0.0187425	0.155962	0.630954	1.11889	1.77989	-0.669717
TCTN1	NM_024549	0.0397183	0.155093	0.630954	0.0804091	0.0198765	2.0163
WWC2	NM_024949	0.0463193	0.154675	0.630954	0.0970268	0.181455	-0.903154
UBXN6	NM_025241	0.0311933	0.150203	0.630954	0.0591852	0.100973	-0.770657
TMEM120A	NM_031925	0.0334559	0.15389	0.630954	0.0217936	0.0420569	-0.948434
ABHD13	NM_032859	0.104936	0.151923	0.630954	0.210555	0.534061	-1.34281
UBL7	NM_032907	0.0261692	0.151276	0.630954	0.0894134	0.0609395	0.553114
TRIM4	NM_033017	0.0241593	0.15422	0.630954	0.0752274	0.0328268	1.19638
PIGS	NM_033198	0.0526156	0.154837	0.630954	0.00429527	0.00842008	-0.971086
ZNF280A	NM_080740	0.120238	0.15346	0.630954	0.555403	0.235697	1.2366
KIAA1958	NM_133465	0.0487118	0.152779	0.630954	0.36077	0.197972	0.865787
MAPK7	NM_139033	0.0348739	0.150288	0.630954	0.309702	0.151583	1.03078
ORMDL3	NM_139280	0.0357759	0.155717	0.630954	0.114928	0.080558	0.512636
UPRT	NM_145052	0.038112	0.155566	0.630954	0.118465	0.270488	-1.1911
MRPL24	NM_145729	0.0425301	0.150607	0.630954	0.172862	0.0971718	0.83101
CEP128	NM_152446	0.0283972	0.154603	0.630954	0.0844564	0.15956	-0.91782
CNEP1R1	NM_153261	0.0626816	0.153873	0.630954	0.266308	0.494098	-0.891701
PIGP	NM_153681	0.0699635	0.149945	0.630954	0.037513	0.0085467	2.13395
SHPRH	NM_173082	0.0404347	0.153896	0.630954	0.0439984	0.0280124	0.651385
AKT3	NM_181690	0.121612	0.15318	0.630954	0.18456	0.507991	-1.46071
MSH2	NM_000251	0.0299032	0.156727	0.632675	0.0104191	0.00439197	1.24629
SLC38A6	NM_001172702	0.0736595	0.15683	0.632675	0.0800858	0.224777	-1.48887
ATP6AP1	NM_001183	0.0179845	0.156889	0.632675	0.0227659	0.0310673	-0.448524
TOMM7	NM_019059	0.0283118	0.156738	0.632675	0.222107	0.325637	-0.552007
C7orf73	NM_001130929	0.0855454	0.157032	0.632925	0.0773631	0.186991	-1.27325
RPS7	NM_001011	0.0238683	0.157919	0.632928	0.131733	0.0775136	0.765098
RPS19	NM_001022	0.0119954	0.157192	0.632928	0.0257896	0.032984	-0.354981
ARCN1	NM_001142281	0.0191212	0.159038	0.632928	0.0527461	0.0721254	-0.451443
ZNF211	NM_001265597	0.488001	0.157781	0.632928	0.147261	0.843989	-2.51885
SKAP2	NM_001303468	0.0248774	0.158731	0.632928	0.729479	0.470338	0.633168
SLC37A4	NM_001467	0.0357671	0.158327	0.632928	0.129523	0.0852189	0.603965
TLR3	NM_003265	0.118554	0.158471	0.632928	0.0557341	0.155606	-1.48127
HMGA2	NM_003483	0.0248919	0.158159	0.632928	2.26811	1.62234	0.483414
ADAM23	NM_003812	0.259013	0.157722	0.632928	0.127562	0.402522	-1.65787
DDIT3	NM_004083	0.0334125	0.159457	0.632928	2.08658	1.09331	0.932436
PRKAB2	NM_005399	0.081951	0.158778	0.632928	0.413209	0.0983972	2.07018
KARS	NM_005548	0.0633277	0.158488	0.632928	0.012934	0.0208654	-0.689941
NEDD8	NM_006156	0.0678589	0.157288	0.632928	0.22248	0.449149	-1.01352
HEXIM1	NM_006460	0.010884	0.157578	0.632928	0.3338	0.254247	0.392751
SLBP	NM_006527	0.0183843	0.157614	0.632928	0.0871033	0.122467	-0.491598
RRAGA	NM_006570	0.0136549	0.158461	0.632928	0.097038	0.0590078	0.717644
SCML1	NM_006746	0.0551903	0.159428	0.632928	0.202359	0.0585335	1.78958
SUMO2	NM_006937	0.0417348	0.159192	0.632928	0.193157	0.0644863	1.58271
ATP6V0A2	NM_012463	0.104303	0.158459	0.632928	0.0449662	0.0824908	-0.875393
PDXP	NM_020315	0.0726437	0.159248	0.632928	0.595473	0.243459	1.29036
MAP1LC3B	NM_022818	0.050304	0.159393	0.632928	0.215262	0.0995311	1.11287
WDR18	NM_024100	0.0541362	0.159273	0.632928	0.0475253	0.0197065	1.27002
ARMC7	NM_024585	0.0282815	0.158197	0.632928	0.383966	0.203597	0.915261
MANEA	NM_024641	0.033273	0.157345	0.632928	0.0779164	0.0333198	1.22555
GGNBP2	NM_024835	0.0305577	0.158844	0.632928	0.102478	0.170158	-0.731563
ANKRD27	NM_032139	0.0333086	0.158887	0.632928	0.172794	0.108288	0.674185
POMK	NM_032237	0.06571	0.158173	0.632928	0.417394	0.258734	0.68994
TIGD7	NM_033208	0.0703748	0.158779	0.632928	0.795479	0.25174	1.65989
ZNF626	NM_145297	0.072099	0.15858	0.632928	0.586197	1.23741	-1.07786
TMCO4	NM_181719	0.024647	0.159472	0.632928	0.125016	0.0547226	1.1919
ZNF436	NM_030634	0.0328868	0.159733	0.63332	0.158143	0.269942	-0.771422
PTPDC1	NM_177995	0.148801	0.159667	0.63332	1.68968	0.460655	1.87499
NCOA4	NM_005437	0.0235957	0.159907	0.633686	0.0593352	0.0435425	0.446464
PPP1R13L	NM_006663	0.0459304	0.160177	0.633879	0.0199653	0.00950517	1.07071
AVEN	NM_020371	0.045347	0.160055	0.633879	0.104142	0.041856	1.31504
PIGC	NM_153747	0.0343653	0.160199	0.633879	0.540026	0.342553	0.656702
PARP16	NM_017851	0.124849	0.16033	0.634071	0.663016	0.260271	1.34903
PRKCZ	NM_002744	0.0301306	0.16181	0.635114	0.265359	0.137195	0.951719
PDHX	NM_003477	0.0302105	0.161756	0.635114	0.0559622	0.0196412	1.51057
MED1	NM_004774	0.0413285	0.161808	0.635114	0.209643	0.0996874	1.07245
UBE2T	NM_014176	0.01057	0.161243	0.635114	0.150235	0.203651	-0.438875
RNF11	NM_014372	0.0994431	0.160704	0.635114	4.72276	9.9154	-1.07004
BCLAF1	NM_014739	0.00865072	0.161781	0.635114	0.168189	0.13571	0.309553
RBM34	NM_015014	0.0679175	0.161288	0.635114	0.0797743	0.0379012	1.07368
PPIP5K2	NM_015216	0.0174481	0.161453	0.635114	0.305771	0.453562	-0.568848
NSMF	NM_015537	0.16454	0.160928	0.635114	0.77646	1.74563	-1.16877
RFK	NM_018339	0.0503039	0.161683	0.635114	0.979892	1.58158	-0.690673
AKIRIN1	NM_024595	0.0496496	0.161817	0.635114	0.315288	0.189454	0.734823
TMEM241	NM_032933	0.0535279	0.161418	0.635114	0.205283	0.0478829	2.10003
SOCS4	NM_080867	0.134499	0.160775	0.635114	3.22726	7.93429	-1.29779
MBNL2	NM_144778	0.0429217	0.161403	0.635114	0.435694	1.07355	-1.30101
RBBP8	NM_203291	0.0558555	0.161473	0.635114	0.20487	0.127118	0.688538
USP12	NM_182488	0.0726287	0.162094	0.635881	3.91332	1.51783	1.36639
SUOX	NM_000456	0.0384676	0.163644	0.637441	0.0543928	0.133044	-1.29042
RPL29	NM_000992	0.171018	0.163316	0.637441	0.0909404	0.0335955	1.43665
GOSR1	NM_001007024	0.103041	0.164009	0.637441	0.421255	0.243747	0.789306
PAK4	NM_001014831	0.0129121	0.163252	0.637441	0.212302	0.160825	0.400627
DAD1	NM_001344	0.0187666	0.163582	0.637441	0.064515	0.0877561	-0.443864
CTSD	NM_001909	0.100066	0.163586	0.637441	0.00710846	0.0138167	-0.9588
PSMA3	NM_002788	0.0137635	0.164014	0.637441	0.0768765	0.100545	-0.387222
B4GALT4	NM_003778	0.0516097	0.163992	0.637441	0.218474	0.111522	0.970135
GYG1	NM_004130	0.0204584	0.162958	0.637441	0.0603739	0.0302423	0.997355
ANXA3	NM_005139	0.0307434	0.1629	0.637441	0.105168	0.073136	0.524042
TP73	NM_005427	0.206121	0.164214	0.637441	0.097784	0.286079	-1.54874
GNE	NM_005476	0.0265777	0.163017	0.637441	0.111058	0.157629	-0.505219
[truncated: 16,286 more rows]
